# Supplementary material for: ChIPOTle: a user-friendly tool for the analysis of ChIP-chip data
Source: Genome Biol. 2005 Oct 19;6(11):R97. doi: 10.1186/gb-2005-6-11-r97 (PMC1297653; doi:10.1186/gb-2005-6-11-r97)
Supplement: Additional data file 1 — An Excel Add-In ChIPOTle v 1.0. [file gb-2005-6-11-r97-S1.xls]

## Sheet: Chr_Spots
Spot Name	Chr	Start	End	Description for Clustering	GO_Process Description
YAL069W	1	335	649	DS|Hypothetical ORF|||	DS|biological_process unknown||
iYAL069W	1	634	1815	DS0||||	DS0|||
YAL068C	1	1807	2166	DS|Hypothetical ORF|||	DS|biological_process unknown||
dORF1	1	2129	2574	DS||||	DS|||
iYAL068C-0	1	2162	3449	DS1||Hypothetical ORF||	DS1||biological_process unknown|
dORF2	1	2884	3968	DS||||	DS|||
iYAL068C-1	1	3430	4699	DS1||Hypothetical ORF||	DS1||biological_process unknown|
iYAL068C-2	1	4696	5980	DS1||Hypothetical ORF||	DS1||biological_process unknown|
iYAL068C-3	1	5953	7231	DS1||Hypothetical ORF||	DS1||biological_process unknown|
YAL067C	1	7236	9014	DS|permease (putative)|||	DS|transport||
iYAL067C	1	9034	10087	DS2||permease (putative)|Hypothetical ORF|	DS2||transport|biological_process unknown
YAL066W	1	10095	10400	DS|Hypothetical ORF|||	DS|biological_process unknown||
iYAL066W	1	10421	11566	DS0||||	DS0|||
dORF3	1	11566	14203	DS||||	DS|||
YAL065C	1	11566	11949	DS|Hypothetical ORF|||	DS|biological_process unknown||
iYAL065C	1	11958	12058	DS2||Hypothetical ORF|Hypothetical ORF|	DS2||biological_process unknown|biological_process unknown
YAL064W-B	1	12050	12427	DS|Hypothetical ORF|||	DS|biological_process unknown||
iYAL064W-B	1	12431	13374	DS0||||	DS0|||
YAL064C-A	1	13364	13741	DS|Hypothetical ORF|||	DS|biological_process unknown||
iYAL064C-A-0	1	13743	15041	DS2||Hypothetical ORF|Hypothetical ORF|	DS2||biological_process unknown|biological_process unknown
dORF4	1	13951	14203	DS||||	DS|||
dORF5	1	14520	15163	DS||||	DS|||
iYAL064C-A-1	1	15026	16343	DS2||Hypothetical ORF|Hypothetical ORF|	DS2||biological_process unknown|biological_process unknown
iYAL064C-A-2	1	16346	17640	DS2||Hypothetical ORF|Hypothetical ORF|	DS2||biological_process unknown|biological_process unknown
iYAL064C-A-3	1	17633	18926	DS2||Hypothetical ORF|Hypothetical ORF|	DS2||biological_process unknown|biological_process unknown
dORF6	1	18139	19233	DS||||	DS|||
iYAL064C-A-4	1	18938	20231	DS2||Hypothetical ORF|Hypothetical ORF|	DS2||biological_process unknown|biological_process unknown
dORF7	1	19468	20124	DS||||	DS|||
iYAL064C-A-5	1	20231	21538	DS2||Hypothetical ORF|Hypothetical ORF|	DS2||biological_process unknown|biological_process unknown
YAL064W	1	21529	21852	DS|Hypothetical ORF|||	DS|biological_process unknown||
iYAL064W	1	21854	22224	DS0||||	DS0|||
iYALWDELTA1	1	22540	23996	DS0||||	DS0|||
dORF8	1	23342	23795	DS||||	DS|||
YAL063C	1	24001	27966	DS|similar to FLO1|||	DS|biological_process unknown||
iYAL063C-0	1	27973	29180	DS2||similar to FLO1|NADP-linked glutamate dehydrogenase|	DS2||biological_process unknown|glutamate biosynthesis
iYAL063C-1	1	29174	30370	DS2||similar to FLO1|NADP-linked glutamate dehydrogenase|	DS2||biological_process unknown|glutamate biosynthesis
iYAL063C-2	1	30352	31583	DS2||similar to FLO1|NADP-linked glutamate dehydrogenase|	DS2||biological_process unknown|glutamate biosynthesis
YAL062W	1	31571	32941	DS|NADP-linked glutamate dehydrogenase|||	DS|glutamate biosynthesis||
iYAL062W	1	32926	33463	DS1||putative polyol dehydrogenase||	DS1||biological_process unknown|
YAL061W	1	33452	34702	DS|putative polyol dehydrogenase|||	DS|biological_process unknown||
iYAL061W	1	34687	35170	DS1||(2R,3R)-2,3-butanediol dehydrogenase||	DS1||butanediol fermentation|
YAL060W	1	35159	36304	DS|(2R,3R)-2,3-butanediol dehydrogenase|||	DS|butanediol fermentation||
iYAL060W	1	36289	36513	DS1||putative transmembrane domain protein involved in cell wall biogenesis||	DS1||cell wall organization and biogenesis|
YAL059W	1	36513	37148	DS|putative transmembrane domain protein involved in cell wall biogenesis|||	DS|cell wall organization and biogenesis||
iYAL059W	1	37163	37453	DS1||calnexin and calreticulin homolog||	DS1||ER-associated protein catabolism|
YAL058W	1	37468	38973	DS|calnexin and calreticulin homolog|||	DS|ER-associated protein catabolism||
YAL058C-A	1	38697	39044	DS||||	DS|||
iYAL058C-A	1	39095	39236	DS2|||Gpa2 interacting partner; Homolog of GPB1 Gpb2 binds in the two hybrid system with Gpa2 and plays an inhibitory signaling role attributable to interactions with Gpa2 and an unknown target in the PKA pathway.|	DS2||0|signal transduction
YAL056W	1	39263	41803	DS|Gpa2 interacting partner; Homolog of GPB1 Gpb2 binds in the two hybrid system with Gpa2 and plays an inhibitory signaling role attributable to interactions with Gpa2 and an unknown target in the PKA pathway.|||	DS|signal transduction||
iYAL056W	1	41793	42192	DS1||Product of gene unknown||	DS1||protein-peroxisome targeting|
YAL055W	1	42180	42719	DS|Product of gene unknown|||	DS|protein-peroxisome targeting||
iYAL055W	1	42713	42896	DS0||||	DS0|||
YAL054C	1	42881	45019	DS|acetyl CoA synthetase|||	DS|acetyl-CoA biosynthesis*||
iYAL054C	1	45027	45874	DS2||acetyl CoA synthetase|Hypothetical ORF|	DS2||acetyl-CoA biosynthesis*|biological_process unknown
YAL053W	1	45902	48250	DS|Hypothetical ORF|||	DS|biological_process unknown||
iYAL053W	1	48249	48569	DS1||transcription factor||	DS1||peroxisome organization and biogenesis*|
YAL051W	1	48567	51752	DS|transcription factor|||	DS|peroxisome organization and biogenesis*||
iYAL051W	1	51760	51848	DS0||||	DS0|||
YAL049C	1	51857	52594	DS|Hypothetical ORF|||	DS|biological_process unknown||
iYAL049C	1	52606	52790	DS1||Hypothetical ORF||	DS1||biological_process unknown|
YAL048C	1	52803	54788	DS|0|||	DS|vesicle-mediated transport||
iYAL048C	1	54820	54958	DS1||0||	DS1||vesicle-mediated transport|
YAL047C	1	54991	56856	DS|Spc72p interacts with Stu2p in the two-hybrid assay; Spc72p localizes to the spindle pole bodies. Molecular weight is 72 kD|||	DS|mitotic chromosome segregation*||
iYAL047C	1	56849	57038	DS1||Spc72p interacts with Stu2p in the two-hybrid assay; Spc72p localizes to the spindle pole bodies. Molecular weight is 72 kD||	DS1||mitotic chromosome segregation*|
YAL046C	1	57031	57384	DS|Hypothetical ORF|||	DS|biological_process unknown||
iYAL046C	1	57374	57497	DS1||Hypothetical ORF||	DS1||biological_process unknown|
YAL045C	1	57490	57795	DS|Hypothetical ORF|||	DS|biological_process unknown||
dORF9	1	57545	57868	DS||||	DS|||
iYAL045C	1	57801	57963	DS1||Hypothetical ORF||	DS1||biological_process unknown|
YAL044C	1	57952	58482	DS|glycine cleavage system H-protein subunit|||	DS|one-carbon compound metabolism||
iYAL044C	1	58486	58701	DS1||glycine cleavage system H-protein subunit||	DS1||one-carbon compound metabolism|
YAL043C	1	58697	61051	DS|polyadenylation factor I (PF I)|||	DS|mRNA polyadenylation*||
iYAL043C	1	61045	61240	DS1||polyadenylation factor I (PF I)||	DS1||mRNA polyadenylation*|
YAL043C-A	1	61233	61607	DS||||	DS|||
YAL042W	1	61321	62565	DS|ER-Golgi transport vesicle protein|||	DS|ER to Golgi transport||
iYAL042W	1	62572	62839	DS1||guanine nucleotide exchange factor (a.k.a. GDP-release factor) for cdc42||	DS1||establishment of cell polarity (sensu Saccharomyces)*|
YAL041W	1	62845	65406	DS|guanine nucleotide exchange factor (a.k.a. GDP-release factor) for cdc42|||	DS|establishment of cell polarity (sensu Saccharomyces)*||
iYAL041W	1	65458	65735	DS0||||	DS0|||
YAL040C	1	65780	67519	DS|G1 cyclin|||	DS|G1/S transition of mitotic cell cycle*||
iYAL040C	1	67519	68733	DS1||G1 cyclin||	DS1||G1/S transition of mitotic cell cycle*|
YAL039C	1	68718	69524	DS|cytochrome c heme lyase (CCHL)|||	DS|cytochrome c-heme linkage||
iYAL039C-0	1	69519	70669	DS2||cytochrome c heme lyase (CCHL)|pyruvate kinase|	DS2||cytochrome c-heme linkage|glycolysis*
iYAL039C-1	1	70657	71784	DS2||cytochrome c heme lyase (CCHL)|pyruvate kinase|	DS2||cytochrome c-heme linkage|glycolysis*
YAL038W	1	71791	73290	DS|pyruvate kinase|||	DS|glycolysis*||
iYAL038W	1	73282	74031	DS1||Hypothetical ORF||	DS1||biological_process unknown|
YAL037W	1	74022	74825	DS|Hypothetical ORF|||	DS|biological_process unknown||
iYAL037W	1	74826	75055	DS0||||	DS0|||
YAL036C	1	75045	76151	DS|Function Unknown Now; similar to Xenopus GTP-binding protein DRG|||	DS|biological_process unknown||
iYAL036C	1	76156	76442	DS2||Function Unknown Now; similar to Xenopus GTP-binding protein DRG|97 kDa protein|	DS2||biological_process unknown|translational initiation
YAL035W	1	76823	79437	DS|97 kDa protein|||	DS|translational initiation||
YAL035C-A	1	79491	79841	DS||||	DS|||
YAL034W-A	1	79723	80589	DS|Mis TWelve like (a Schizosaccharomyces pombe kinetochore protein)|||	DS|chromosome segregation||
iYAL034W-A	1	80594	80708	DS0||||	DS0|||
YAL034C	1	80633	82100	DS|Function unknown now|||	DS|biological_process unknown||
iYAL034C	1	82093	82722	DS2||Function unknown now|RNase P integral subunit|	DS2||biological_process unknown|rRNA processing*
YAL033W	1	82711	83229	DS|RNase P integral subunit|||	DS|rRNA processing*||
iYAL033W	1	83214	83333	DS0||||	DS0|||
YAL032C	1	83294	84473	DS|pre-mRNA splicing factor|||	DS|positive regulation of transcription from Pol II promoter||
iYAL032C	1	84479	84763	DS1||pre-mRNA splicing factor||	DS1||positive regulation of transcription from Pol II promoter|
YAL031C	1	84751	86652	DS|Function unknown now|||	DS|biological_process unknown||
iYAL031C	1	87046	87268	DS2||Function unknown now|synaptobrevin homolog|	DS2||biological_process unknown|endocytosis*
YAL030W	1	87291	87754	DS|synaptobrevin homolog|||	DS|endocytosis*||
iYAL030W	1	87755	87862	DS0||||	DS0|||
YAL029C	1	87857	92269	DS|myosin V heavy chain|||	DS|mRNA localization, intracellular||
iYAL029C	1	92268	92912	DS2||myosin V heavy chain|Unknown|	DS2||mRNA localization, intracellular|not yet annotated
YAL028W	1	93403	94488	DS|Unknown|||	DS|not yet annotated||
iYAL028W	1	94497	94694	DS1||Hypothetical ORF||	DS1||biological_process unknown|
YAL027W	1	94692	95474	DS|Hypothetical ORF|||	DS|biological_process unknown||
iYAL027W	1	95462	95631	DS0||||	DS0|||
YAL026C	1	95632	99696	DS|P-type ATPase, potential aminophospholipid translocase|||	DS|intracellular protein transport*||
iYAL026C	1	99699	100236	DS1||P-type ATPase, potential aminophospholipid translocase||	DS1||intracellular protein transport*|
YAL025C	1	100227	101144	DS|nuclear protein (putative)|||	DS|ribosomal large subunit biogenesis*||
iYAL025C	1	101136	101562	DS1||nuclear protein (putative)||	DS1||ribosomal large subunit biogenesis*|
YAL024C	1	101567	105871	DS|Gdp/GTP exchange factor required for growth at low temperatures|||	DS|regulation of exit from mitosis||
iYAL024C	1	105872	106286	DS1||Gdp/GTP exchange factor required for growth at low temperatures||	DS1||regulation of exit from mitosis|
YAL023C	1	106274	108547	DS|dolichyl phosphate-D-mannose:protein O-D-mannosyltransferase|||	DS|O-linked glycosylation||
iYAL023C	1	108550	108868	DS1||dolichyl phosphate-D-mannose:protein O-D-mannosyltransferase||	DS1||O-linked glycosylation|
YAL022C	1	108876	110426	DS|predicted membrane protein|||	DS|nucleoside transport||
iYAL022C	1	110417	110835	DS1||predicted membrane protein||	DS1||nucleoside transport|
YAL021C	1	110845	113355	DS|95 kDa containing leucine rich tandem repeats|||	DS|regulation of transcription from Pol II promoter*||
iYAL021C	1	113370	113616	DS1||95 kDa containing leucine rich tandem repeats||	DS1||regulation of transcription from Pol II promoter*|
YAL020C	1	113613	114611	DS|Protein with similarity to human RCC1 protein|||	DS|microtubule-based process||
iYAL020C	1	114606	114930	DS2||Protein with similarity to human RCC1 protein|Shows homology to SNF2 transcriptional regulator|	DS2||microtubule-based process|chromosome organization and biogenesis (sensu Eukarya)
YAL019W	1	114921	118313	DS|Shows homology to SNF2 transcriptional regulator|||	DS|chromosome organization and biogenesis (sensu Eukarya)||
iYAL019W	1	118337	118549	DS0||||	DS0|||
YAL018C	1	118563	119537	DS|Hypothetical ORF|||	DS|biological_process unknown||
iYAL018C	1	119537	120233	DS2||Hypothetical ORF|contains serine/threonine protein kinase domain and shows homology with the SNF1 serine/threonine protein kinase|	DS2||biological_process unknown|protein amino acid phosphorylation*
YAL017W	1	120227	124294	DS|contains serine/threonine protein kinase domain and shows homology with the SNF1 serine/threonine protein kinase|||	DS|protein amino acid phosphorylation*||
iYAL017W	1	124279	124892	DS1||protein phosphatase 2A regulatory subunit A||	DS1||protein biosynthesis*|
YAL016W	1	124881	126785	DS|protein phosphatase 2A regulatory subunit A|||	DS|protein biosynthesis*||
iYAL016W	1	126761	126901	DS0||||	DS0|||
YAL015C	1	126902	128098	DS|DNA glycosylase|||	DS|DNA repair*||
iYAL015C	1	128098	128386	DS1||DNA glycosylase||	DS1||DNA repair*|
YAL014C	1	128400	129014	DS|syntaxin family|||	DS|transport||
iYAL014C	1	129004	129274	DS2||syntaxin family|Regulator of phospholipid metabolism|	DS2||transport|regulation of transcription from Pol II promoter*
YAL013W	1	129271	130356	DS|Regulator of phospholipid metabolism|||	DS|regulation of transcription from Pol II promoter*||
iYAL013W	1	130341	130796	DS1||cystathionine gamma-lyase||	DS1||sulfur amino acid metabolism*|
YAL012W	1	130801	131982	DS|cystathionine gamma-lyase|||	DS|sulfur amino acid metabolism*||
iYAL012W	1	131979	132168	DS1||Hypothetical ORF||	DS1||biological_process unknown|
YAL011W	1	132162	134075	DS|Hypothetical ORF|||	DS|biological_process unknown||
iYAL011W	1	134091	134183	DS0||||	DS0|||
YAL010C	1	134182	135660	DS|mitochondrial outer membrane protein|||	DS|mitochondrion organization and biogenesis*||
iYAL010C	1	135653	135859	DS2||mitochondrial outer membrane protein|dispensable for mitosis, but required for a normal mutation rate, required for premeiotic DNA synthesis, recombination, meiosis I, meiosis II, glycogen degradation and spores|	DS2||mitochondrion organization and biogenesis*|meiosis*
YAL009W	1	135855	136631	DS|dispensable for mitosis, but required for a normal mutation rate, required for premeiotic DNA synthesis, recombination, meiosis I, meiosis II, glycogen degradation and spores|||	DS|meiosis*||
iYAL009W	1	136624	136925	DS1||Product of gene unknown||	DS1||biological_process unknown|
YAL008W	1	136915	137508	DS|Product of gene unknown|||	DS|biological_process unknown||
iYAL008W	1	137512	137690	DS0||||	DS0|||
YAL007C	1	137696	138340	DS|p24 protein involved in membrane trafficking|||	DS|ER to Golgi transport||
iYAL007C	1	138328	138834	DS2||p24 protein involved in membrane trafficking|Hypothetical ORF|	DS2||ER to Golgi transport|biological_process unknown
YALCDELTA2	1	138859	138971	DS|Ty1 LTR|||	DS|||
iYALCDELTA2	1	139006	139142	DS2||p24 protein involved in membrane trafficking|Hypothetical ORF|	DS2||ER to Golgi transport|biological_process unknown
iTP(UGG)A	1	139250	139507	DS2||p24 protein involved in membrane trafficking|Hypothetical ORF|	DS2||ER to Golgi transport|biological_process unknown
YAL005C	1	139501	141426	DS|heat shock protein of HSP70 family|||	DS|protein folding*||
dORF10	1	139640	141427	DS||||	DS|||
YAL004W	1	140761	141405	DS|Hypothetical ORF|||	DS|biological_process unknown||
iYAL004W	1	141400	142187	DS2||heat shock protein of HSP70 family|translation elongation factor EF-1beta|	DS2||protein folding*|translational elongation
YAL003W	1	142175	143158	DS|translation elongation factor EF-1beta|||	DS|translational elongation||
iYAL003W	1	143189	143996	DS1||membrane-associated hydrophilic protein which contains a C-terminal cysteine-rich region that conforms to the H2 variant of the RING finger Zn2+ binding motif||	DS1||late endosome to vacuole transport|
YAL002W	1	144001	147528	DS|membrane-associated hydrophilic protein which contains a C-terminal cysteine-rich region that conforms to the H2 variant of the RING finger Zn2+ binding motif|||	DS|late endosome to vacuole transport||
iYAL002W	1	147503	147608	DS0||||	DS0|||
YAL001C	1	147591	151160	DS|transcription factor tau (TFIIIC) subunit|||	DS|transcription initiation from Pol III promoter||
iYAL001C	1	151181	151427	DS2||transcription factor tau (TFIIIC) subunit|nuclear pore complex subunit|	DS2||transcription initiation from Pol III promoter|nucleocytoplasmic transport*
CEN1	1	151438	151605	DS2|Chromosome I centromere|transcription factor tau (TFIIIC) subunit|nuclear pore complex subunit|	DS2||transcription initiation from Pol III promoter|nucleocytoplasmic transport*
iCEN1	1	151588	152248	DS2||transcription factor tau (TFIIIC) subunit|nuclear pore complex subunit|	DS2||transcription initiation from Pol III promoter|nucleocytoplasmic transport*
YAR002W	1	152257	153873	DS|nuclear pore complex subunit|||	DS|nucleocytoplasmic transport*||
iYAR002W	1	153869	154067	DS0||||	DS0|||
YAR002C-A	1	154062	154718	DS|p24 protein involved in membrane trafficking|||	DS|ER to Golgi transport||
iYAR002C-A	1	154714	155005	DS2||p24 protein involved in membrane trafficking|compass (complex proteins associated with Set1p) component|	DS2||ER to Golgi transport|chromatin silencing at telomere*
YAR003W	1	155005	156282	DS|compass (complex proteins associated with Set1p) component|||	DS|chromatin silencing at telomere*||
iYAR003W	1	156338	156680	DS0||||	DS0|||
YAR007C	1	156751	158613	DS|RF-A|||	DS|DNA recombination*||
iYAR007C	1	158604	158951	DS2||RF-A|tetrameric tRNA splicing endonuclease 34 kDa subunit|	DS2||DNA recombination*|tRNA splicing
YAR008W	1	158965	159789	DS|tetrameric tRNA splicing endonuclease 34 kDa subunit|||	DS|tRNA splicing||
iYAR008W	1	159784	160089	DS0||||	DS0|||
YARCDELTA3	1	160109	160248	DS|Ty1 LTR|||	DS|||
YAR009C	1	160593	164180	DS|This feature encodes a Gag-pol protein that is proteolytically processed to make Gag, RT, PR, and IN; these proteins are required for retrotransposition|||	DS|||
iYAR009C	1	164179	164538	DS1||This feature encodes a Gag-pol protein that is proteolytically processed to make Gag, RT, PR, and IN; these proteins are required for retrotransposition||	DS1||0|
YAR010C	1	164540	165859	DS|This feature encodes a Gag protein that is the main structural constituent of virus-like particles (VLPs)|||	DS|||
iYARCDELTA5	1	166152	166272	DS1||This feature encodes a Gag protein that is the main structural constituent of virus-like particles (VLPs)||	DS1||0|
iTA(UGC)A	1	166328	166766	DS1||This feature encodes a Gag protein that is the main structural constituent of virus-like particles (VLPs)||	DS1||0|
YAR014C	1	166754	168859	DS|0|||	DS|bud site selection*||
iYAR014C	1	168869	169355	DS2||0|phosphoribosyl amino imidazolesuccinocarbozamide synthetase|	DS2||bud site selection*|purine base metabolism
YAR015W	1	169369	170286	DS|phosphoribosyl amino imidazolesuccinocarbozamide synthetase|||	DS|purine base metabolism||
iYAR015W	1	170289	170400	DS0||||	DS0|||
YAR018C	1	170387	171691	DS|protein kinase|||	DS|chromosome segregation||
iYAR018C	1	171708	172209	DS1||protein kinase||	DS1||chromosome segregation|
YAR019C	1	172205	175126	DS|protein kinase domain|||	DS|protein amino acid phosphorylation*||
iYAR019C-0	1	175114	175989	DS1||protein kinase domain||	DS1||protein amino acid phosphorylation*|
iYAR019C-1	1	175982	176845	DS1||protein kinase domain||	DS1||protein amino acid phosphorylation*|
dORF11	1	176649	177146	DS||||	DS|||
YAR020C	1	176850	177014	DS|similar to Pau3, member of Pau1 family|||	DS|biological_process unknown||
dORF12	1	176977	177436	DS||||	DS|||
iYAR020C-0	1	177014	178155	DS1||similar to Pau3, member of Pau1 family||	DS1||biological_process unknown|
iYAR020C-1	1	178134	179288	DS1||similar to Pau3, member of Pau1 family||	DS1||biological_process unknown|
YAR023C	1	179275	179811	DS|Hypothetical ORF|||	DS|biological_process unknown||
iYAR023C	1	179824	181144	DS2||Hypothetical ORF|Ulp1 Interacting Protein 3|	DS2||biological_process unknown|biological_process unknown
iTL(CAA)A	1	181238	182524	DS2||Hypothetical ORF|Ulp1 Interacting Protein 3|	DS2||biological_process unknown|biological_process unknown
iYARWSiGMA1	1	182935	183126	DS2||Hypothetical ORF|Ulp1 Interacting Protein 3|	DS2||biological_process unknown|biological_process unknown
iYARWDELTA6	1	183468	183774	DS2||Hypothetical ORF|Ulp1 Interacting Protein 3|	DS2||biological_process unknown|biological_process unknown
YAR027W	1	183763	184467	DS|Ulp1 Interacting Protein 3|||	DS|biological_process unknown||
iYAR027W	1	184463	184892	DS1||Hypothetical ORF||	DS1||biological_process unknown|
YAR028W	1	184885	185586	DS|Hypothetical ORF|||	DS|biological_process unknown||
iYAR028W	1	185581	186299	DS1||Hypothetical ORF||	DS1||biological_process unknown|
dORF13	1	185958	186583	DS||||	DS|||
YAR029W	1	186314	186535	DS|Hypothetical ORF|||	DS|biological_process unknown||
YAR030C	1	186502	186840	DS|Hypothetical ORF|||	DS|biological_process unknown||
YAR031W	1	186829	187722	DS|pheromone-regulated membrane protein|||	DS|conjugation with cellular fusion||
iYAR031W	1	187726	188092	DS1||Multicopy suppressor of Sec Twenty one||	DS1||biological_process unknown|
YAR033W	1	188100	188801	DS|Multicopy suppressor of Sec Twenty one|||	DS|biological_process unknown||
iYAR033W	1	188806	189426	DS1||carnitine acetyltransferase||	DS1||alcohol metabolism*|
iYARWDELTA7	1	189733	190189	DS1||carnitine acetyltransferase||	DS1||alcohol metabolism*|
YAR035W	1	190186	192246	DS|carnitine acetyltransferase|||	DS|alcohol metabolism*||
YAR037W	1	190417	190998	DS||||	DS|||
YAR040C	1	191173	191529	DS||||	DS|||
iYAR035W	1	192240	192621	DS1||Similar to mammalian oxysterol-binding protein||	DS1||biological_process unknown|
YAR042W	1	192612	193379	DS|Similar to mammalian oxysterol-binding protein|||	DS|biological_process unknown||
YAR043C	1	192928	193248	DS||||	DS|||
iYAR042W	1	193382	193601	DS1||May be involved in ergosterol synthesis||	DS1||steroid biosynthesis|
YAR044W	1	193598	196174	DS|May be involved in ergosterol synthesis|||	DS|steroid biosynthesis||
iYAR044W-0	1	196173	197490	DS0||||	DS0|||
iYAR044W-1	1	197485	198811	DS0||||	DS0|||
iYAR044W-2	1	198816	200136	DS0||||	DS0|||
dORF14	1	199226	199709	DS||||	DS|||
iYAR044W-3	1	200150	201456	DS0||||	DS0|||
YAR047C	1	201455	201772	DS|Hypothetical ORF|||	DS|biological_process unknown||
iYAR047C-0	1	201760	202593	DS2||Hypothetical ORF|FLO5- and FLO8-determined flocculation are considerably less sensitive to mannose than FLO1-determined flocculation.|	DS2||biological_process unknown|flocculation
iYAR047C-1	1	202572	203403	DS2||Hypothetical ORF|FLO5- and FLO8-determined flocculation are considerably less sensitive to mannose than FLO1-determined flocculation.|	DS2||biological_process unknown|flocculation
YAR050W	1	203392	208002	DS|FLO5- and FLO8-determined flocculation are considerably less sensitive to mannose than FLO1-determined flocculation.|||	DS|flocculation||
YAR052C	1	207122	207502	DS||||	DS|||
iYAR050W	1	208005	208354	DS1||Hypothetical ORF||	DS1||biological_process unknown|
YAR053W	1	208356	208649	DS|Hypothetical ORF|||	DS|biological_process unknown||
iYAR053W	1	208634	209449	DS0||||	DS0|||
YARCDELTA8	1	209434	209760	DS|Ty1 LTR|||	DS|||
iYARCDELTA8-0	1	209770	211237	DS0||||	DS0|||
dORF15	1	210154	210500	DS||||	DS|||
iYARCDELTA8-1	1	211244	212714	DS0||||	DS0|||
dORF16	1	211714	212674	DS||||	DS|||
iYARCDELTA8-2	1	212721	214203	DS0||||	DS0|||
dORF17	1	213042	213949	DS||||	DS|||
iYARCDELTA8-3	1	214196	215665	DS0||||	DS0|||
iYARCDELTA8-4	1	215662	217142	DS0||||	DS0|||
YAR060C	1	217143	217475	DS|Hypothetical ORF|||	DS|biological_process unknown||
iYAR060C	1	217463	218130	DS2||Hypothetical ORF|Hypothetical ORF|	DS2||biological_process unknown|biological_process unknown
YAR061W	1	218129	218329	DS|Hypothetical ORF|||	DS|biological_process unknown||
iYAR061W	1	218336	218536	DS1||Hypothetical ORF||	DS1||biological_process unknown|
YAR062W	1	218538	219131	DS|Hypothetical ORF|||	DS|biological_process unknown||
iYAR062W	1	219135	220199	DS1||Hypothetical ORF||	DS1||biological_process unknown|
YAR064W	1	220187	220483	DS|Hypothetical ORF|||	DS|biological_process unknown||
iYAR064W	1	220490	221029	DS1||Hypothetical ORF||	DS1||biological_process unknown|
YAR066W	1	221038	221646	DS|Hypothetical ORF|||	DS|biological_process unknown||
iYAR066W	1	221659	222382	DS1||putative membrane protein||	DS1||biological_process unknown|
YAR068W	1	222395	222877	DS|putative membrane protein|||	DS|biological_process unknown||
iYAR068W	1	222883	223991	DS0||||	DS0|||
YAR069C	1	223997	224287	DS|Hypothetical ORF|||	DS|biological_process unknown||
dORF18	1	224188	224833	DS||||	DS|||
iYAR069C	1	224280	224560	DS1||Hypothetical ORF||	DS1||biological_process unknown|
YAR070C	1	224549	224845	DS|Hypothetical ORF|||	DS|biological_process unknown||
iYAR070C	1	224846	225460	DS2||Hypothetical ORF|acid phosphatase|	DS2||biological_process unknown|phosphate metabolism
YAR071W	1	225449	226849	DS|acid phosphatase|||	DS|phosphate metabolism||
iYAR071W	1	226912	227664	DS1||IMP dehydrogenase homolog||	DS1||GTP biosynthesis|
dORF19	1	227728	229222	DS||||	DS|||
YAR073W	1	227731	228939	DS|IMP dehydrogenase homolog|||	DS|GTP biosynthesis||
YAR074C	1	228529	228855	DS||||	DS|||
YAR075W	1	228833	229303	DS|Hypothetical ORF|||	DS|biological_process unknown||
TEL1R	1	229294	230093	DS0||||	DS0|||
dORF20	1	229439	230061	DS||||	DS|||
YBL113C	2	280	2655	DS|Hypothetical ORF|||	DS|biological_process unknown||
YBL112C	2	2582	2896	DS|Hypothetical ORF|||	DS|biological_process unknown||
YBL111C	2	2907	4499	DS|Hypothetical ORF|||	DS|biological_process unknown||
YBL110C	2	4194	5009	DS||||	DS|||
iYBL111C	2	4997	5797	DS2||Hypothetical ORF|Hypothetical ORF|	DS2||biological_process unknown|biological_process unknown
dORF21	2	5451	5783	DS||||	DS|||
YBL109W	2	5793	6125	DS|Hypothetical ORF|||	DS|biological_process unknown||
iYBL109W-0	2	6120	7144	DS1||Hypothetical ORF||	DS1||biological_process unknown|
dORF22	2	6225	6600	DS||||	DS|||
iYBL109W-1	2	7145	8181	DS1||Hypothetical ORF||	DS1||biological_process unknown|
dORF23	2	7605	8033	DS||||	DS|||
dORF24	2	7928	8434	DS||||	DS|||
YBL108W	2	8180	8482	DS|Hypothetical ORF|||	DS|biological_process unknown||
iYBL108W	2	8486	8863	DS1||Similar to TyA and TyB proteins||	DS1|||
YBLWDELTA1	2	8842	9084	DS|Ty1 LTR|||	DS|||
YBLWDELTA3	2	9438	9496	DS|Ty1 LTR|||	DS|||
iYBLWDELTA3	2	9524	9582	DS0||||	DS0|||
iTL(UAA)B1	2	9653	9958	DS0||||	DS0|||
YBL107C	2	9961	10548	DS|Hypothetical ORF|||	DS|biological_process unknown||
iYBL107C	2	10536	10862	DS1||Hypothetical ORF||	DS1||biological_process unknown|
YBL106C	2	10847	13876	DS|yeast homolog of the Drosophila tumor suppressor, lethal giant larvae|||	DS|Golgi to plasma membrane transport*||
iYBL106C	2	13889	14241	DS1||yeast homolog of the Drosophila tumor suppressor, lethal giant larvae||	DS1||Golgi to plasma membrane transport*|
YBL105C	2	14241	17693	DS|Protein Kinase C|||	DS|cell wall organization and biogenesis*||
iYBL105C	2	17691	18331	DS1||Protein Kinase C||	DS1||cell wall organization and biogenesis*|
YBL104C	2	18317	21091	DS|Hypothetical ORF|||	DS|biological_process unknown||
iYBL104C	2	21079	22079	DS1||Hypothetical ORF||	DS1||biological_process unknown|
YBL103C	2	22579	23527	DS|phosphoprotein|||	DS|transcription initiation from Pol II promoter||
iYBL103C	2	23515	24089	DS2||phosphoprotein|similar to mammalian syntaxin 5|	DS2||transcription initiation from Pol II promoter|Golgi to endosome transport
YBL102W	2	24096	24740	DS|similar to mammalian syntaxin 5|||	DS|Golgi to endosome transport||
iYBL102W	2	24727	24956	DS0||||	DS0|||
YBL101C	2	24941	28171	DS|ExtraCellular Mutant|||	DS|cell wall organization and biogenesis||
iYBL101C	2	28171	29627	DS0||||	DS0|||
YBL101W-A	2	29930	31243	DS|TyA Gag protein|||	DS|||
YBL101W-B	2	29930	35240	DS|TyB Gag-Pol protein|||	DS|||
YBLWTY2-1A	2	30286	31321	DS||||	DS|||
YBLWTY2-1B	2	32923	33445	DS||||	DS|||
YBLWDELTA6	2	35609	35776	DS|Ty1 LTR|||	DS|||
YBLWTAU1	2	35869	36213	DS|Ty4 LTR|||	DS|||
iYBLWTAU1	2	36204	36400	DS0||||	DS0|||
iTF(GAA)B	2	36483	36974	DS0||||	DS0|||
YBL100C	2	36981	37292	DS|Sporulation|||	DS|biological_process unknown||
YBL099W	2	37048	38682	DS|F1F0-ATPase alpha subunit|||	DS|ATP synthesis coupled proton transport||
iYBL099W	2	38709	39108	DS1||Kynurenine 3-mono oxygenase||	DS1||nicotinamide adenine dinucleotide biosynthesis|
YBL098W	2	39140	40519	DS|Kynurenine 3-mono oxygenase|||	DS|nicotinamide adenine dinucleotide biosynthesis||
iYBL098W	2	40511	40906	DS1||BaRreN, a gene with sequence similarity to Drosophila barren and Xenopus XCAP-H, and a functional homolog of human BRRN1||	DS1||mitotic chromosome segregation*|
YBL097W	2	40906	43089	DS|BaRreN, a gene with sequence similarity to Drosophila barren and Xenopus XCAP-H, and a functional homolog of human BRRN1|||	DS|mitotic chromosome segregation*||
iYBL097W	2	43081	43176	DS0||||	DS0|||
YBL096C	2	43168	43473	DS|Hypothetical ORF|||	DS|biological_process unknown||
YBL095W	2	43274	44083	DS|Hypothetical ORF|||	DS|biological_process unknown||
YBL094C	2	43759	44088	DS|Hypothetical ORF|||	DS|biological_process unknown||
iYBL094C	2	44076	44264	DS1||Hypothetical ORF||	DS1||biological_process unknown|
YBL093C	2	44250	44909	DS|RNA polymerase II holoenzyme/mediator subunit|||	DS|transcription from Pol II promoter||
iYBL093C	2	44917	45980	DS2||RNA polymerase II holoenzyme/mediator subunit|ribosomal protein L32|	DS2||transcription from Pol II promoter|protein biosynthesis
YBL092W	2	45975	46364	DS|ribosomal protein L32|||	DS|protein biosynthesis||
iYBL092W	2	46427	46522	DS0||||	DS0|||
YBL091C-A	2	46580	46858	DS|SCS2 homologue|||	DS|biological_process unknown||
iYBL091C-A	2	46855	47362	DS1||SCS2 homologue||	DS1||biological_process unknown|
YBL091C	2	47357	48403	DS|methionine aminopeptidase 2|||	DS|proteolysis and peptidolysis||
iYBL091C	2	48608	48834	DS2||methionine aminopeptidase 2|mitochondrial ribosome small subunit component|	DS2||proteolysis and peptidolysis|protein biosynthesis*
YBL090W	2	48822	49352	DS|mitochondrial ribosome small subunit component|||	DS|protein biosynthesis*||
iYBL090W	2	49352	49413	DS1||transporter||	DS1||transport|
YBL089W	2	49421	50947	DS|transporter|||	DS|transport||
iYBL089W	2	50942	51027	DS0||||	DS0|||
YBL088C	2	51013	59373	DS|phosphatidylinositol kinase (putative)|||	DS|telomerase-dependent telomere maintenance*||
iYBL088C	2	59361	59830	DS1||phosphatidylinositol kinase (putative)||	DS1||telomerase-dependent telomere maintenance*|
YBL087C	2	59815	60729	DS|ribosomal protein L23A (L17aA) (YL32)|||	DS|protein biosynthesis||
IntYBL087C	2	60193	60682	DS||||	DS|||
iYBL087C	2	60746	61201	DS1||ribosomal protein L23A (L17aA) (YL32)||	DS1||protein biosynthesis|
YBL086C	2	61196	62593	DS|Hypothetical ORF|||	DS|biological_process unknown||
iYBL086C	2	62595	63884	DS2||Hypothetical ORF|Involved in bud growth|	DS2||biological_process unknown|establishment of cell polarity (sensu Saccharomyces)*
YBL085W	2	63873	66812	DS|Involved in bud growth|||	DS|establishment of cell polarity (sensu Saccharomyces)*||
iYBL085W	2	66803	67157	DS0||||	DS0|||
YBL084C	2	67163	69436	DS|anaphase promoting complex (APC) subunit|||	DS|ubiquitin-dependent protein catabolism*||
iYBL084C	2	69441	69680	DS1||anaphase promoting complex (APC) subunit||	DS1||ubiquitin-dependent protein catabolism*|
YBL083C	2	69707	70129	DS|Hypothetical ORF|||	DS|biological_process unknown||
YBL082C	2	69745	71118	DS|Dol-P-Man dependent alpha(1-3) mannosyltransferase (putative)|||	DS|protein amino acid glycosylation*||
iYBL082C	2	71143	71845	DS2||Dol-P-Man dependent alpha(1-3) mannosyltransferase (putative)|Hypothetical ORF|	DS2||protein amino acid glycosylation*|biological_process unknown
YBL081W	2	71863	72966	DS|Hypothetical ORF|||	DS|biological_process unknown||
iYBL081W	2	72952	73054	DS0||||	DS0|||
YBL080C	2	73064	74686	DS|62 kDa protein|||	DS|protein biosynthesis*||
iYBL080C	2	74675	75263	DS2||62 kDa protein|nuclear pore complex subunit|	DS2||protein biosynthesis*|mRNA-nucleus export*
YBL079W	2	75256	79761	DS|nuclear pore complex subunit|||	DS|mRNA-nucleus export*||
iYBL079W	2	79763	80383	DS0||||	DS0|||
YBL078C	2	80372	80722	DS|similar to LC3, a microtubule-associated protein from rat|||	DS|protein-vacuolar targeting*||
iYBL078C	2	80777	80856	DS2||similar to LC3, a microtubule-associated protein from rat|Protein required for cell viability|	DS2||protein-vacuolar targeting*|biological_process unknown
YBL077W	2	80895	81323	DS|Protein required for cell viability|||	DS|biological_process unknown||
YBL076C	2	81038	84253	DS|isoleucine-tRNA synthetase|||	DS|protein biosynthesis||
iYBL076C	2	84264	84475	DS1||isoleucine-tRNA synthetase||	DS1||protein biosynthesis|
YBL075C	2	84494	86440	DS|heat shock protein of HSP70 family|||	DS|response to stress*||
iYBL075C	2	86428	86729	DS1||heat shock protein of HSP70 family||	DS1||response to stress*|
YBL074C	2	86717	87781	DS|component of free U5 snRNP and recycling factor for U4/U6.U5 tri-snRNP complex; (originally described as a splicing factor specifically required for splicing pre mRNA of the MATa1 cistron)|||	DS|snRNP recycling||
YBL073W	2	87644	87952	DS|Protein required for cell viability|||	DS|biological_process unknown||
iYBL073W	2	87960	88180	DS0||||	DS0|||
SNR56	2	88175	88274	DS|small nucleolar RNA snR56|||	DS|||
iSNR56	2	88268	88504	DS0||||	DS0|||
YBL072C	2	88518	89117	DS|ribosomal protein S8A (S14A) (rp19) (YS9)|||	DS|protein biosynthesis||
iYBL072C	2	89107	90231	DS1||ribosomal protein S8A (S14A) (rp19) (YS9)||	DS1||protein biosynthesis|
YBL071C	2	90218	90523	DS|Hypothetical ORF|||	DS|biological_process unknown||
iYBL071C	2	90524	90599	DS1||Hypothetical ORF||	DS1||biological_process unknown|
YBL070C	2	90600	90917	DS|Hypothetical ORF|||	DS|biological_process unknown||
YBL069W	2	90739	92026	DS|Protein involved in targeting of plasma membrane [H+]ATPase|||	DS|protein-membrane targeting||
iYBL069W	2	91711	92328	DS1||ribose-phosphate pyrophosphokinase||	DS1||histidine biosynthesis*|
YBL068W	2	92328	93392	DS|ribose-phosphate pyrophosphokinase|||	DS|histidine biosynthesis*||
iYBL068W	2	93400	93797	DS0||||	DS0|||
YBL067C	2	93814	95877	DS|ubiquitin carboxyl-terminal hydrolase|||	DS|biological_process unknown||
iYBL067C	2	95873	96910	DS1||ubiquitin carboxyl-terminal hydrolase||	DS1||biological_process unknown|
YBL066C	2	96903	100073	DS|transcription factor (putative)|||	DS|biological_process unknown||
YBL065W	2	99927	100268	DS|Hypothetical ORF|||	DS|biological_process unknown||
iYBL065W	2	100254	100353	DS0||||	DS0|||
YBL064C	2	100332	101114	DS|also called mTPx I, a mitochondrial isoform of thioredoxin peroxidase (EC 1.11.1.-)|||	DS|regulation of redox homeostasis||
iYBL064C	2	101102	101862	DS2||also called mTPx I, a mitochondrial isoform of thioredoxin peroxidase (EC 1.11.1.-)|kinesin related protein|	DS2||regulation of redox homeostasis|microtubule nucleation*
YBL063W	2	101850	105182	DS|kinesin related protein|||	DS|microtubule nucleation*||
iYBL063W	2	105184	105262	DS1||Hypothetical ORF||	DS1||biological_process unknown|
YBL062W	2	105272	105649	DS|Hypothetical ORF|||	DS|biological_process unknown||
YBL061C	2	105277	107364	DS|protoplast regeneration and killer toxin resistance gene, may be a post-translational regulator of chitin synthase III activity, interacts with Chs3p|||	DS|response to osmotic stress*||
iYBL061C	2	107354	107897	DS2||protoplast regeneration and killer toxin resistance gene, may be a post-translational regulator of chitin synthase III activity, interacts with Chs3p|Hypothetical ORF|	DS2||response to osmotic stress*|biological_process unknown
YBL060W	2	107896	109956	DS|Hypothetical ORF|||	DS|biological_process unknown||
iYBL060W	2	109979	110534	DS1||Hypothetical ORF||	DS1||biological_process unknown|
YBL059W	2	110558	111205	DS|Hypothetical ORF|||	DS|biological_process unknown||
iYBL059W	2	111252	111375	DS1||isolated as a suppressor of the lethality caused by overexpression of the phosphoprotein phosphatase 1 catalytic subuniut encoded by GLC7||	DS1||sporulation (sensu Saccharomyces)*|
YBL058W	2	111401	112669	DS|isolated as a suppressor of the lethality caused by overexpression of the phosphoprotein phosphatase 1 catalytic subuniut encoded by GLC7|||	DS|sporulation (sensu Saccharomyces)*||
iYBL058W	2	112671	112777	DS0||||	DS0|||
YBL057C	2	112762	113403	DS|peptidyl-tRNA hydrolase|||	DS|protein biosynthesis||
iYBL057C	2	113402	113731	DS2||peptidyl-tRNA hydrolase|protein phosphatase type 2C|	DS2||protein biosynthesis|protein amino acid dephosphorylation*
YBL056W	2	113727	115130	DS|protein phosphatase type 2C|||	DS|protein amino acid dephosphorylation*||
iYBL056W	2	115134	115544	DS0||||	DS0|||
YBL055C	2	115535	116788	DS|Hypothetical ORF|||	DS|biological_process unknown||
iYBL055C	2	116779	117552	DS2||Hypothetical ORF|Hypothetical ORF|	DS2||biological_process unknown|biological_process unknown
YBL054W	2	117554	119128	DS|Hypothetical ORF|||	DS|biological_process unknown||
iYBL054W	2	119123	119299	DS1||Hypothetical ORF||	DS1||biological_process unknown|
YBL053W	2	119300	119671	DS|Hypothetical ORF|||	DS|biological_process unknown||
YBL052C	2	119341	121833	DS|SAS3 for Something about silencing, gene 3. Influences silencing at HMR.|||	DS|chromatin silencing at telomere*||
iYBL052C	2	121867	122688	DS1||SAS3 for Something about silencing, gene 3. Influences silencing at HMR.||	DS1||chromatin silencing at telomere*|
YBL051C	2	122715	124718	DS|[PSI+] induction|||	DS|biological_process unknown||
iYBL051C	2	124726	125099	DS2||[PSI+] induction|peripheral membrane protein required for vesicular transport between ER and Golgisimilar to alpha-SNAP part of cis-SNARE complex required for 'priming' step in homotypic vacuole fusion|	DS2||biological_process unknown|ER to Golgi transport
YBL050W	2	125090	126081	DS|peripheral membrane protein required for vesicular transport between ER and Golgisimilar to alpha-SNAP part of cis-SNARE complex required for 'priming' step in homotypic vacuole fusion|||	DS|ER to Golgi transport||
iYBL050W	2	126082	126800	DS1||Hypothetical ORF||	DS1||biological_process unknown|
YBL049W	2	126793	127206	DS|Hypothetical ORF|||	DS|biological_process unknown||
YBL048W	2	127264	127572	DS|Hypothetical ORF|||	DS|biological_process unknown||
iYBL048W	2	127562	127850	DS0||||	DS0|||
YBL047C	2	127857	131999	DS|EH domain protein involved in endocytosis|||	DS|endocytosis||
iYBL047C	2	132000	132383	DS2||EH domain protein involved in endocytosis|Hypothetical ORF|	DS2||endocytosis|biological_process unknown
YBL046W	2	132389	133711	DS|Hypothetical ORF|||	DS|biological_process unknown||
iYBL046W	2	133704	134120	DS0||||	DS0|||
YBL045C	2	134105	135475	DS|coenzyme QH2 cytochrome c reductase 44 kDa core protein subunit|||	DS|aerobic respiration||
iYBL045C	2	135507	135954	DS2||coenzyme QH2 cytochrome c reductase 44 kDa core protein subunit|Hypothetical ORF|	DS2||aerobic respiration|biological_process unknown
YBL044W	2	135963	136328	DS|Hypothetical ORF|||	DS|biological_process unknown||
iYBL044W	2	136313	136642	DS1||ExtraCellular Mutant||	DS1||cell wall organization and biogenesis|
YBL043W	2	136653	137423	DS|ExtraCellular Mutant|||	DS|cell wall organization and biogenesis||
iYBL043W	2	137427	138306	DS0||||	DS0|||
YBL042C	2	138303	140219	DS|uridine permease|||	DS|uridine transport||
iYBL042C	2	140215	141217	DS2||uridine permease|proteasome subunit|	DS2||uridine transport|ubiquitin-dependent protein catabolism
YBL041W	2	141212	141934	DS|proteasome subunit|||	DS|ubiquitin-dependent protein catabolism||
iYBL041W	2	141919	142086	DS0||||	DS0|||
YBL040C	2	142074	142827	DS|HDEL receptor|||	DS|protein-ER retention||
iYBL040C	2	142836	143938	DS1||HDEL receptor||	DS1||protein-ER retention|
YBL039C	2	143951	145687	DS|CTP synthase|||	DS|phospholipid biosynthesis*||
iYBL039C	2	145675	146146	DS2||CTP synthase|ribosomal protein|	DS2||phospholipid biosynthesis*|protein biosynthesis
YBL038W	2	146152	146847	DS|ribosomal protein|||	DS|protein biosynthesis||
iYBL038W	2	146841	147184	DS1||clathrin associated protein complex large subunit||	DS1||vesicle-mediated transport|
YBL037W	2	147174	150248	DS|clathrin associated protein complex large subunit|||	DS|vesicle-mediated transport||
iYBL037W	2	150235	150410	DS0||||	DS0|||
YBL036C	2	150409	151179	DS|Hypothetical ORF|||	DS|biological_process unknown||
iYBL036C	2	151185	151447	DS1||Hypothetical ORF||	DS1||biological_process unknown|
YBL035C	2	151455	153569	DS|DNA polymerase alpha-primase complex B subunit|||	DS|DNA replication initiation*||
iYBL035C	2	153575	153802	DS1||DNA polymerase alpha-primase complex B subunit||	DS1||DNA replication initiation*|
YBL034C	2	153810	158348	DS|Suppressor of cold-sensitive tub2 mutation. Stu1p binds to interpolar microtubules of the mitotic spindle and plays an essential role in their ability to provide an outward force on the spindle poles.|||	DS|microtubule nucleation||
iYBL034C	2	158336	158633	DS1||Suppressor of cold-sensitive tub2 mutation. Stu1p binds to interpolar microtubules of the mitotic spindle and plays an essential role in their ability to provide an outward force on the spindle poles.||	DS1||microtubule nucleation|
YBL033C	2	158618	159652	DS|GTP cyclohydrolase II|||	DS|vitamin B2 biosynthesis||
iYBL033C	2	159649	160157	DS2||GTP cyclohydrolase II|Heterogeneous nuclear RNP K-like gene|	DS2||vitamin B2 biosynthesis|telomerase-dependent telomere maintenance*
YBL032W	2	160149	161291	DS|Heterogeneous nuclear RNP K-like gene|||	DS|telomerase-dependent telomere maintenance*||
iYBL032W	2	161286	161676	DS1||Product of gene unknown||	DS1||biological_process unknown|
YBL031W	2	161664	162677	DS|Product of gene unknown|||	DS|biological_process unknown||
iYBL031W	2	162696	162974	DS0||||	DS0|||
YBL030C	2	163003	163956	DS|ADP/ATP translocator|||	DS|ATP/ADP exchange||
iYBL030C-0	2	163947	165024	DS2||ADP/ATP translocator|Hypothetical ORF|	DS2||ATP/ADP exchange|biological_process unknown
iYBL030C-1	2	165022	166104	DS2||ADP/ATP translocator|Hypothetical ORF|	DS2||ATP/ADP exchange|biological_process unknown
YBL029W	2	166099	167226	DS|Hypothetical ORF|||	DS|biological_process unknown||
iYBL029W	2	167234	167482	DS0||||	DS0|||
YBL028C	2	167480	167797	DS|Hypothetical ORF|||	DS|biological_process unknown||
iYBL028C	2	167796	168369	DS2||Hypothetical ORF|ribosomal protein L19B (YL14) (L23B) (rpl5L)|	DS2||biological_process unknown|protein biosynthesis
YBL027W	2	168388	169338	DS|ribosomal protein L19B (YL14) (L23B) (rpl5L)|||	DS|protein biosynthesis||
iYBL027W	2	169362	170571	DS1||snRNA-associated protein, Sm class||	DS1||mRNA splicing*|
YBL026W	2	170588	171000	DS|snRNA-associated protein, Sm class|||	DS|mRNA splicing*||
iYBL026W	2	171007	171447	DS1||upstream activation factor subunit||	DS1||transcription from Pol I promoter|
YBL025W	2	171446	171880	DS|upstream activation factor subunit|||	DS|transcription from Pol I promoter||
iYBL025W	2	171878	172511	DS1||tRNA:m5C-methyltransferase||	DS1||tRNA methylation|
YBL024W	2	172499	174550	DS|tRNA:m5C-methyltransferase|||	DS|tRNA methylation||
iYBL024W	2	174557	174895	DS0||||	DS0|||
YBL023C	2	174882	177485	DS|Member of complex that acts at ARS's to initiate replication|||	DS|DNA replication initiation*||
iYBL023C	2	177517	177831	DS1||Member of complex that acts at ARS's to initiate replication||	DS1||DNA replication initiation*|
YBL022C	2	177836	181234	DS|ATP-dependent protease|||	DS|proteolysis and peptidolysis*||
iYBL022C	2	181236	181615	DS1||ATP-dependent protease||	DS1||proteolysis and peptidolysis*|
YBL021C	2	181622	182053	DS|transcriptional activator protein of CYC1 (component of HAP2/HAP3 heteromer)|||	DS|transcription*||
iYBL021C	2	182057	182374	DS2||transcriptional activator protein of CYC1 (component of HAP2/HAP3 heteromer)|67 kDa integral membrane protein|	DS2||transcription*|N-linked glycosylation*
YBL020W	2	182366	184087	DS|67 kDa integral membrane protein|||	DS|N-linked glycosylation*||
iYBL020W	2	184091	184299	DS1||AP endonuclease||	DS1||DNA repair|
YBL019W	2	184318	185877	DS|AP endonuclease|||	DS|DNA repair||
iYBL019W	2	185887	185947	DS0||||	DS0|||
YBL018C	2	185960	186265	DS|subunit of RNase MRP (putative)|||	DS|rRNA processing*||
iYBL018C	2	186422	186818	DS1||subunit of RNase MRP (putative)||	DS1||rRNA processing*|
YBL017C	2	186806	191542	DS|Type I integral membrane protein 166aa cytoplasmic tail, 1300 aa lumenal domain|||	DS|protein-vacuolar targeting*||
iYBL017C	2	191554	192415	DS2||Type I integral membrane protein 166aa cytoplasmic tail, 1300 aa lumenal domain|CDC28/cdc2 related protein kinase|	DS2||protein-vacuolar targeting*|protein amino acid phosphorylation*
YBL016W	2	192416	193474	DS|CDC28/cdc2 related protein kinase|||	DS|protein amino acid phosphorylation*||
iYBL016W	2	193478	194088	DS1||acetyl CoA hydrolase||	DS1||acetate metabolism*|
YBL015W	2	194087	195664	DS|acetyl CoA hydrolase|||	DS|acetate metabolism*||
iYBL015W	2	195669	196982	DS0||||	DS0|||
YBLCDELTA7	2	196997	197264	DS|Ty1 LTR|||	DS|||
iYBLCDELTA7	2	197281	197469	DS0||||	DS0|||
iTi(AAU)B	2	197515	197599	DS0||||	DS0|||
YBLCSiGMA1	2	197669	198018	DS|Ty3 LTR|||	DS|||
iYBLCSiGMA1	2	198002	199037	DS0||||	DS0|||
YBL014C	2	199026	201707	DS|yeast Pol I core factor (CF) also composed of Rrn11p, Rrn7p and TATA-binding protein|||	DS|transcription from Pol I promoter||
iYBL014C	2	201712	202011	DS2||yeast Pol I core factor (CF) also composed of Rrn11p, Rrn7p and TATA-binding protein|methionyl-tRNA transformylase|	DS2||transcription from Pol I promoter|translational initiation*
YBL013W	2	202021	203199	DS|methionyl-tRNA transformylase|||	DS|translational initiation*||
iYBL013W	2	203192	203365	DS0||||	DS0|||
YBL012C	2	203367	203765	DS|Hypothetical ORF|||	DS|biological_process unknown||
YBL011W	2	203502	205778	DS|High copy suppresor of choline-transport mutants|||	DS|phospholipid biosynthesis||
iYBL011W	2	205777	206059	DS0||||	DS0|||
YBL010C	2	206068	206907	DS|Hypothetical ORF|||	DS|biological_process unknown||
iYBL010C	2	206905	207169	DS2||Hypothetical ORF|haspin|	DS2||biological_process unknown|meiosis
YBL009W	2	207158	209185	DS|haspin|||	DS|meiosis||
iYBL009W	2	209191	209623	DS1||similar to Tup1p and mammalian retinal transducin||	DS1||regulation of transcription from Pol II promoter|
YBL008W	2	209617	212136	DS|similar to Tup1p and mammalian retinal transducin|||	DS|regulation of transcription from Pol II promoter||
iYBL008W	2	212139	212608	DS0||||	DS0|||
YBL007C	2	212593	216324	DS|cytoskeletal protein binding protein|||	DS|cell wall organization and biogenesis*||
iYBL007C	2	216338	216653	DS1||cytoskeletal protein binding protein||	DS1||cell wall organization and biogenesis*|
YBL006C	2	216654	217088	DS|Low Dye Binding. The deletion strain shows a reduced affinity by the alcian blue dye, which suggests a reduction in the net negative charge of the cell surface|||	DS|biological_process unknown||
iYBL006C	2	217081	217439	DS2||Low Dye Binding. The deletion strain shows a reduced affinity by the alcian blue dye, which suggests a reduction in the net negative charge of the cell surface|Zinc-finger transcription factor related to Pdr1p|	DS2||biological_process unknown|regulation of transcription from Pol II promoter*
YBL005W	2	217435	220362	DS|Zinc-finger transcription factor related to Pdr1p|||	DS|regulation of transcription from Pol II promoter*||
iYBL005W	2	220366	220851	DS1||TyA Gag protein||	DS1||0|
YBLWDELTA8	2	220848	221013	DS|Ty1 LTR|||	DS|||
YBL005W-A	2	221295	222614	DS|TyA Gag protein|||	DS|||
YBL005W-B	2	221295	226560	DS|TyB Gag-Pol protein|||	DS|||
YBLWDELTA10	2	226573	226910	DS|Ty1 LTR|||	DS|||
iYBLWDELTA10	2	226904	227046	DS1||U3 snoRNP protein||	DS1||biological_process unknown|
iTS(AGA)B	2	227104	227610	DS1||U3 snoRNP protein||	DS1||biological_process unknown|
YBL004W	2	227601	235079	DS|U3 snoRNP protein|||	DS|biological_process unknown||
iYBL004W	2	235111	235329	DS0||||	DS0|||
YBL003C	2	235356	235751	DS|histone H2A (HTA1 and HTA2 code for nearly identical proteins)|||	DS|chromatin assembly/disassembly||
iYBL003C	2	235743	236468	DS2||histone H2A (HTA1 and HTA2 code for nearly identical proteins)|histone H2B (HTB1 and HTB2 code for nearly identical proteins)|	DS2||chromatin assembly/disassembly|chromatin assembly/disassembly
YBL002W	2	236457	236849	DS|histone H2B (HTB1 and HTB2 code for nearly identical proteins)|||	DS|chromatin assembly/disassembly||
iYBL002W	2	236857	237115	DS0||||	DS0|||
YBL001C	2	237114	237425	DS|ExtraCellular Mutant|||	DS|cell wall organization and biogenesis||
iYBL001C	2	237421	238172	DS1||ExtraCellular Mutant||	DS1||cell wall organization and biogenesis|
CEN2	2	238153	238297	DS1|Chromosome II centromere|ExtraCellular Mutant||	DS1||cell wall organization and biogenesis|
iCEN2	2	238319	238851	DS1||ExtraCellular Mutant||	DS1||cell wall organization and biogenesis|
YBR001C	2	238902	241241	DS|neutral trehalase|||	DS|response to stress*||
iYBR001C	2	241242	241663	DS1||neutral trehalase||	DS1||response to stress*|
YBR002C	2	241669	242526	DS|cis-prenyltransferase|||	DS|protein amino acid glycosylation*||
iYBR002C	2	242517	242773	DS2||cis-prenyltransferase|hexaprenyl pyrophosphate synthetase|	DS2||protein amino acid glycosylation*|ubiquinone metabolism
YBR003W	2	242773	244191	DS|hexaprenyl pyrophosphate synthetase|||	DS|ubiquinone metabolism||
iYBR003W	2	244200	244332	DS0||||	DS0|||
YBR004C	2	244327	245625	DS|Hypothetical ORF|||	DS|biological_process unknown||
iYBR004C	2	245634	245871	DS2||Hypothetical ORF|Hypothetical ORF|	DS2||biological_process unknown|biological_process unknown
YBR005W	2	245870	246508	DS|Hypothetical ORF|||	DS|biological_process unknown||
iYBR005W	2	246507	246958	DS1||succinate semialdehyde dehydrogenase||	DS1||response to oxidative stress*|
YBR006W	2	246974	248464	DS|succinate semialdehyde dehydrogenase|||	DS|response to oxidative stress*||
iYBR006W	2	248291	248735	DS1||Hypothetical ORF||	DS1||biological_process unknown|
YBR007C	2	248766	250973	DS|Hypothetical ORF|||	DS|biological_process unknown||
iYBR007C-0	2	250969	251763	DS1||Hypothetical ORF||	DS1||biological_process unknown|
iYBR007C-1	2	251734	252538	DS1||Hypothetical ORF||	DS1||biological_process unknown|
YBR008C	2	252523	254166	DS|major facilitator transporter|||	DS|response to toxin||
iYBR008C	2	254166	255345	DS1||major facilitator transporter||	DS1||response to toxin|
YBR009C	2	255330	255638	DS|histone H4 (HHF1 and HHF2 code for identical proteins)|||	DS|chromatin assembly/disassembly||
iYBR009C	2	255658	256292	DS2||histone H4 (HHF1 and HHF2 code for identical proteins)|histone H3 (HHT1 and HHT2 code for identical proteins)|	DS2||chromatin assembly/disassembly|chromatin assembly/disassembly
YBR010W	2	256291	256698	DS|histone H3 (HHT1 and HHT2 code for identical proteins)|||	DS|chromatin assembly/disassembly||
iYBR010W	2	256683	257084	DS0||||	DS0|||
YBR011C	2	257069	257929	DS|inorganic pyrophosphatase|||	DS|phosphate metabolism||
iYBR011C	2	257927	258623	DS1||inorganic pyrophosphatase||	DS1||phosphate metabolism|
YBRCDELTA11	2	258650	258909	DS|Ty1 LTR|||	DS|||
iYBRCDELTA11	2	258919	259098	DS1||inorganic pyrophosphatase||	DS1||phosphate metabolism|
YBR012C	2	259104	259520	DS|Hypothetical ORF|||	DS|biological_process unknown||
YBR012W-A	2	259829	261148	DS|TyA Gag protein|||	DS|||
YBR012W-B	2	259829	265097	DS|TyB Gag-Pol protein|||	DS|||
YBR013C	2	265449	265835	DS|Hypothetical ORF|||	DS|biological_process unknown||
iYBR013C	2	265831	266149	DS1||Hypothetical ORF||	DS1||biological_process unknown|
iYBRCDELTA14	2	266218	266350	DS1||Hypothetical ORF||	DS1||biological_process unknown|
iTT(AGU)B	2	266398	266696	DS1||Hypothetical ORF||	DS1||biological_process unknown|
YBR014C	2	266684	267292	DS|Hypothetical ORF|||	DS|biological_process unknown||
iYBR014C	2	267300	267671	DS1||Hypothetical ORF||	DS1||biological_process unknown|
YBR015C	2	267669	269459	DS|golgi alpha-1,2-mannosyltransferase (putative)|||	DS|protein amino acid glycosylation||
iYBR015C	2	269475	270174	DS2||golgi alpha-1,2-mannosyltransferase (putative)|Hypothetical ORF|	DS2||protein amino acid glycosylation|response to dessication
YBR016W	2	270209	270592	DS|Hypothetical ORF|||	DS|response to dessication||
iYBR016W	2	270591	270920	DS0||||	DS0|||
YBR017C	2	270906	273659	DS|karyopherin beta 2|||	DS|protein-nucleus import*||
iYBR017C	2	273647	274392	DS1||karyopherin beta 2||	DS1||protein-nucleus import*|
YBR018C	2	274386	275483	DS|galactose-1-phosphate uridyl transferase|||	DS|galactose metabolism||
iYBR018C	2	275476	276226	DS1||galactose-1-phosphate uridyl transferase||	DS1||galactose metabolism|
YBR019C	2	276212	278308	DS|UDP-glucose 4-epimerase|||	DS|galactose metabolism||
iYBR019C	2	278300	278983	DS2||UDP-glucose 4-epimerase|galactokinase|	DS2||galactose metabolism|galactose metabolism
YBR020W	2	278983	280566	DS|galactokinase|||	DS|galactose metabolism||
iYBR020W	2	280571	281407	DS1||uracil permease||	DS1||uracil transport|
YBR021W	2	281405	283303	DS|uracil permease|||	DS|uracil transport||
iYBR021W	2	283313	283695	DS1||Hypothetical ORF||	DS1||biological_process unknown|
YBR022W	2	283700	284230	DS|Hypothetical ORF|||	DS|biological_process unknown||
iYBR022W	2	284230	284365	DS0||||	DS0|||
YBR023C	2	284387	287881	DS|chitin synthase 3|||	DS|response to osmotic stress*||
iYBR023C	2	287872	289408	DS2||chitin synthase 3|Originally identified as a multicopy suppressor of a respiratory defective mutant; homolog of Sco1p|	DS2||response to osmotic stress*|copper ion transport
YBR024W	2	289407	290309	DS|Originally identified as a multicopy suppressor of a respiratory defective mutant; homolog of Sco1p|||	DS|copper ion transport||
iYBR024W	2	290310	290655	DS0||||	DS0|||
YBR025C	2	290640	291821	DS|Hypothetical ORF|||	DS|biological_process unknown||
iYBR025C	2	291811	292851	DS1||Hypothetical ORF||	DS1||biological_process unknown|
YBR026C	2	292836	293975	DS|2-enoyl thioester reductase, E.C. 1.3.1.-|||	DS|aerobic respiration*||
YBR027C	2	293983	294312	DS|Hypothetical ORF|||	DS|biological_process unknown||
iYBR027C	2	294320	294371	DS1||Hypothetical ORF||	DS1||biological_process unknown|
YBR028C	2	294384	295958	DS|Hypothetical ORF|||	DS|biological_process unknown||
iYBR028C	2	295954	296343	DS1||Hypothetical ORF||	DS1||biological_process unknown|
YBR029C	2	296328	297698	DS|phosphatidate cytidylyltransferase|||	DS|phosphatidylglycerol biosynthesis*||
iYBR029C	2	297699	298262	DS2||phosphatidate cytidylyltransferase|Hypothetical ORF|	DS2||phosphatidylglycerol biosynthesis*|phospholipid metabolism
YBR030W	2	298254	299909	DS|Hypothetical ORF|||	DS|phospholipid metabolism||
iYBR030W	2	299929	300121	DS1||ribosomal protein L4A (L2A) (rp2) (YL2)||	DS1||protein biosynthesis|
YBR031W	2	300128	301213	DS|ribosomal protein L4A (L2A) (rp2) (YL2)|||	DS|protein biosynthesis||
iYBR031W	2	301255	301424	DS1||Hypothetical ORF||	DS1||biological_process unknown|
YBR032W	2	301481	301780	DS|Hypothetical ORF|||	DS|biological_process unknown||
iYBR032W	2	301788	301918	DS1||Expression dependent on Slt2||	DS1||biological_process unknown|
YBR033W	2	301906	304662	DS|Expression dependent on Slt2|||	DS|biological_process unknown||
iYBR033W	2	304667	304892	DS0||||	DS0|||
YBR034C	2	304889	305932	DS|mono- and asymmetrically dimethylating enzyme|||	DS|mRNA-nucleus export*||
iYBR034C	2	305942	306233	DS1||mono- and asymmetrically dimethylating enzyme||	DS1||mRNA-nucleus export*|
YBR035C	2	306228	306911	DS|pyridoxine (pyridoxiamine) phosphate oxidase|||	DS|fatty acid metabolism||
iYBR035C	2	306908	307547	DS1||pyridoxine (pyridoxiamine) phosphate oxidase||	DS1||fatty acid metabolism|
iTLC1	2	308840	309053	DS1||pyridoxine (pyridoxiamine) phosphate oxidase||	DS1||fatty acid metabolism|
YBR036C	2	309040	310269	DS|required for mannosylation of inositolphosphorylceramide (IPC)|||	DS|calcium ion homeostasis||
iYBR036C	2	310269	310511	DS1||required for mannosylation of inositolphosphorylceramide (IPC)||	DS1||calcium ion homeostasis|
YBR037C	2	310523	311407	DS|inner membrane protein|||	DS|protein complex assembly*||
iYBR037C	2	311407	311870	DS2||inner membrane protein|chitin synthase 2|	DS2||protein complex assembly*|response to osmotic stress*
YBR038W	2	311859	314747	DS|chitin synthase 2|||	DS|response to osmotic stress*||
iYBR038W	2	314758	315522	DS1||ATP synthase gamma subunit||	DS1||ATP synthesis coupled proton transport|
YBR039W	2	315537	316469	DS|ATP synthase gamma subunit|||	DS|ATP synthesis coupled proton transport||
iYBR039W	2	316476	316940	DS1||integral membrane protein||	DS1||cellular morphogenesis during conjugation with cellular fusion*|
YBR040W	2	316930	317823	DS|integral membrane protein|||	DS|cellular morphogenesis during conjugation with cellular fusion*||
iYBR040W	2	317808	318228	DS1||fatty acid transporter||	DS1||lipid transport*|
YBR041W	2	318228	320096	DS|fatty acid transporter|||	DS|lipid transport*||
iYBR041W	2	320196	320283	DS0||||	DS0|||
YBR042C	2	320377	321567	DS|Hypothetical ORF|||	DS|phospholipid biosynthesis||
iYBR042C	2	321572	321830	DS1||Hypothetical ORF||	DS1||phospholipid biosynthesis|
YBR043C	2	321837	323903	DS|multidrug resistance transporter|||	DS|biological_process unknown||
iYBR043C	2	323915	324313	DS1||multidrug resistance transporter||	DS1||biological_process unknown|
YBR044C	2	324298	326016	DS|chaperone (putative)|||	DS|protein complex assembly||
iYBR044C	2	326040	326735	DS1||chaperone (putative)||	DS1||protein complex assembly|
TV(UAC)B	2	326762	326815	DS|tRNA-Val|||	DS|||
iTV(UAC)B	2	326815	327039	DS1||chaperone (putative)||	DS1||protein complex assembly|
YBRWDELTA16	2	327350	327641	DS|Ty1 LTR|||	DS|||
iYBRWDELTA16	2	327663	328332	DS1||chaperone (putative)||	DS1||protein complex assembly|
YBR045C	2	328330	330048	DS|Developmentally-regulated protein phosphatase 1 (Glc7) interacting protein which is required for spore formation.|||	DS|spore wall assembly (sensu Saccharomyces)||
iYBR045C	2	330083	330435	DS1||Developmentally-regulated protein phosphatase 1 (Glc7) interacting protein which is required for spore formation.||	DS1||spore wall assembly (sensu Saccharomyces)|
YBR046C	2	330466	331467	DS|Zeta-crystallin homolog, has similarity to E. coli quinone oxidoreductase and human zeta-crystallin which has quinone oxidoreductase activity|||	DS|biological_process unknown||
iYBR046C	2	331470	331797	DS2||Zeta-crystallin homolog, has similarity to E. coli quinone oxidoreductase and human zeta-crystallin which has quinone oxidoreductase activity|Hypothetical ORF|	DS2||biological_process unknown|biological_process unknown
YBR047W	2	331795	332319	DS|Hypothetical ORF|||	DS|biological_process unknown||
iYBR047W	2	332304	332789	DS1||ribosomal protein S11B (S18B) (rp41B) (YS12)||	DS1||protein biosynthesis*|
YBR048W	2	332793	333771	DS|ribosomal protein S11B (S18B) (rp41B) (YS12)|||	DS|protein biosynthesis*||
IntYBR048W	2	332852	333359	DS||||	DS|||
iYBR048W	2	333797	334322	DS0||||	DS0|||
YBR049C	2	334345	336774	DS|RNA polymerase I enhancer binding protein|||	DS|regulation of transcription from Pol II promoter*||
iYBR049C	2	336764	337157	DS1||RNA polymerase I enhancer binding protein||	DS1||regulation of transcription from Pol II promoter*|
YBR050C	2	337142	338155	DS|Glc7p regulatory subunit|||	DS|negative regulation of transcription from Pol II promoter*||
YBR051W	2	337950	338297	DS|Hypothetical ORF|||	DS|biological_process unknown||
iYBR051W	2	338304	338648	DS0||||	DS0|||
YBR052C	2	338679	339308	DS|Hypothetical ORF|||	DS|biological_process unknown||
iYBR052C	2	339313	339600	DS1||Hypothetical ORF||	DS1||biological_process unknown|
YBR053C	2	339634	340707	DS|Hypothetical ORF|||	DS|biological_process unknown||
iYBR053C-0	2	340695	341878	DS2||Hypothetical ORF|Homolog to HSP30 heat shock protein Yro1p|	DS2||biological_process unknown|biological_process unknown
iYBR053C-1	2	341886	343067	DS2||Hypothetical ORF|Homolog to HSP30 heat shock protein Yro1p|	DS2||biological_process unknown|biological_process unknown
YBR054W	2	343063	344094	DS|Homolog to HSP30 heat shock protein Yro1p|||	DS|biological_process unknown||
iYBR054W	2	344089	344557	DS0||||	DS0|||
YBR055C	2	344561	347257	DS|RNA splicing factor|||	DS|mRNA splicing||
iYBR055C	2	347246	347574	DS2||RNA splicing factor|Hypothetical ORF|	DS2||mRNA splicing|biological_process unknown
iTL(UAA)B2	2	347632	347850	DS2||RNA splicing factor|Hypothetical ORF|	DS2||mRNA splicing|biological_process unknown
YBR056W	2	347841	349343	DS|Hypothetical ORF|||	DS|biological_process unknown||
iYBR056W	2	349371	350400	DS0||||	DS0|||
YBRWDELTA17	2	350427	350700	DS|Ty1 LTR|||	DS|||
iYBRWDELTA17	2	350696	350787	DS0||||	DS0|||
iTQ(UUG)B	2	350844	352166	DS0||||	DS0|||
YBR057C	2	352152	353249	DS|Muddled Meiosis|||	DS|premeiotic DNA synthesis||
iYBR057C	2	353259	353626	DS1||Muddled Meiosis||	DS1||premeiotic DNA synthesis|
YBR058C	2	353631	356039	DS|ubiquitin-specific protease|||	DS|protein deubiquitination*||
iYBR058C	2	356044	356827	DS1||ubiquitin-specific protease||	DS1||protein deubiquitination*|
YBR059C	2	356820	360143	DS|Ark-family kinase-like protein. This protein is the third member (After Ark1p and Prk1p) of the Ark-family kinases in S. cerevisiae.|||	DS|biological_process unknown||
iYBR059C	2	360157	360611	DS1||Ark-family kinase-like protein. This protein is the third member (After Ark1p and Prk1p) of the Ark-family kinases in S. cerevisiae.||	DS1||biological_process unknown|
YBR060C	2	360611	362470	DS|origin recognition complex subunit 2|||	DS|DNA replication initiation*||
iYBR060C-0	2	362468	363623	DS1||origin recognition complex subunit 2||	DS1||DNA replication initiation*|
dORF25	2	362822	364548	DS||||	DS|||
iYBR060C-1	2	363604	364743	DS1||origin recognition complex subunit 2||	DS1||DNA replication initiation*|
YBR061C	2	364746	365675	DS|2'-O-ribose tRNA anticodon loop methyltransferase|||	DS|protein biosynthesis*||
iYBR061C	2	365698	365916	DS1||2'-O-ribose tRNA anticodon loop methyltransferase||	DS1||protein biosynthesis*|
YBR062C	2	365935	366279	DS|Hypothetical ORF|||	DS|biological_process unknown||
iYBR062C	2	366294	366923	DS1||Hypothetical ORF||	DS1||biological_process unknown|
YBR063C	2	366930	368141	DS|Hypothetical ORF|||	DS|biological_process unknown||
YBR064W	2	367726	368151	DS|Hypothetical ORF|||	DS|biological_process unknown||
iYBR064W	2	368156	368543	DS0||||	DS0|||
YBR065C	2	368544	369635	DS|ExtraCellular Mutant|||	DS|cell wall organization and biogenesis||
iYBR065C	2	369646	369991	DS1||ExtraCellular Mutant||	DS1||cell wall organization and biogenesis|
YBR066C	2	369997	370656	DS|NRG1 homolog|||	DS|invasive growth||
iYBR066C	2	370648	372059	DS1||NRG1 homolog||	DS1||invasive growth|
YBR067C	2	372062	372691	DS|cell wall mannoprotein|||	DS|cell wall organization and biogenesis||
iYBR067C	2	372679	373820	DS1||cell wall mannoprotein||	DS1||cell wall organization and biogenesis|
YBR068C	2	373820	375646	DS|amino acid permease for leucine, valine, and isoleucine (putative)|||	DS|amino acid transport||
iYBR068C	2	375640	376534	DS1||amino acid permease for leucine, valine, and isoleucine (putative)||	DS1||amino acid transport|
YBR069C	2	376533	378389	DS|amino acid transport protein for valine, leucine, isoleucine, and tyrosine|||	DS|amino acid transport||
iYBR069C	2	378390	379175	DS1||amino acid transport protein for valine, leucine, isoleucine, and tyrosine||	DS1||amino acid transport|
YBR070C	2	379180	379890	DS|Protein required for cell viability|||	DS|biological_process unknown||
iYBR070C	2	379881	380361	DS2||Protein required for cell viability|Hypothetical ORF|	DS2||biological_process unknown|biological_process unknown
YBR071W	2	380373	381005	DS|Hypothetical ORF|||	DS|biological_process unknown||
iYBR071W	2	381020	381978	DS1||heat shock protein 26||	DS1||response to stress*|
YBR072W	2	381992	382633	DS|heat shock protein 26|||	DS|response to stress*||
iYBR072W	2	382639	383072	DS1||similar to RAD54||	DS1||meiotic recombination*|
YBR073W	2	383072	385945	DS|similar to RAD54|||	DS|meiotic recombination*||
iYBR073W	2	385940	386248	DS1||Hypothetical ORF||	DS1||biological_process unknown|
YBR074W	2	386246	387484	DS|Hypothetical ORF|||	DS|biological_process unknown||
iYBR074W	2	387493	387803	DS1||Hypothetical ORF||	DS1||biological_process unknown|
YBR075W	2	387796	389175	DS|Hypothetical ORF|||	DS|biological_process unknown||
iYBR075W	2	389199	390328	DS1||ExtraCellular Mutant||	DS1||cell wall organization and biogenesis|
YBR076W	2	390336	391352	DS|ExtraCellular Mutant|||	DS|cell wall organization and biogenesis||
iYBR076W	2	391357	391757	DS0||||	DS0|||
YBR077C	2	391763	392248	DS|Hypothetical ORF|||	DS|biological_process unknown||
iYBR077C	2	392257	393091	DS2||Hypothetical ORF|ExtraCellular Mutant|	DS2||biological_process unknown|cell wall organization and biogenesis
YBR078W	2	393085	394818	DS|ExtraCellular Mutant|||	DS|cell wall organization and biogenesis||
iYBR078W	2	394826	395346	DS0||||	DS0|||
YBR079C	2	395341	398232	DS|translation initiation factor eIF3 subunit|||	DS|translational initiation||
iYBR079C	2	398227	398587	DS1||translation initiation factor eIF3 subunit||	DS1||translational initiation|
YBR080C	2	398572	400845	DS|protein involved in protein transport between ER and Golgi|||	DS|ER to Golgi transport*||
iYBR080C	2	400872	401168	DS1||protein involved in protein transport between ER and Golgi||	DS1||ER to Golgi transport*|
YBR081C	2	401211	405206	DS|transcription factor|||	DS|protein complex assembly*||
iYBR081C	2	405211	405828	DS1||transcription factor||	DS1||protein complex assembly*|
iTD(GUC)B	2	405984	406572	DS1||transcription factor||	DS1||protein complex assembly*|
YBR082C	2	406586	407124	DS|ubiquitin conjugating enzyme e2|||	DS|response to stress*||
iYBR082C-0	2	407127	408097	DS2||ubiquitin conjugating enzyme e2|transcription factor|	DS2||response to stress*|pseudohyphal growth*
iYBR082C-1	2	408140	409117	DS2||ubiquitin conjugating enzyme e2|transcription factor|	DS2||response to stress*|pseudohyphal growth*
YBR083W	2	409130	410587	DS|transcription factor|||	DS|pseudohyphal growth*||
iYBR083W	2	410594	411017	DS1||C1-tetrahydrofolate synthase||	DS1||nucleobase, nucleoside, nucleotide and nucleic acid metabolism*|
YBR084W	2	411015	413939	DS|C1-tetrahydrofolate synthase|||	DS|nucleobase, nucleoside, nucleotide and nucleic acid metabolism*||
iYBR084W	2	413961	414102	DS0||||	DS0|||
YBR084C-A	2	414144	414710	DS|ribosomal protein L19A (L23A) (rpl5L) (YL14)|||	DS|protein biosynthesis||
IntYBR084C-A	2	414703	415226	DS||||	DS|||
iYBR084C-A	2	415205	415949	DS2||ribosomal protein L19A (L23A) (rpl5L) (YL14)|ADP/ATP translocator|	DS2||protein biosynthesis|ATP/ADP exchange
YBR085W	2	415944	416864	DS|ADP/ATP translocator|||	DS|ATP/ADP exchange||
iYBR085W-0	2	416860	417965	DS0||||	DS0|||
iYBR085W-1	2	417947	419067	DS0||||	DS0|||
iYBR085W-2	2	419051	420159	DS0||||	DS0|||
YBR086C	2	420159	422996	DS|Similar to calcium and sodium channel proteins|||	DS|response to osmotic stress||
iYBR086C	2	423012	423711	DS2||Similar to calcium and sodium channel proteins|similar to human RFC 38 kDa subunit|	DS2||response to osmotic stress|mismatch repair*
YBR087W	2	423726	424787	DS|similar to human RFC 38 kDa subunit|||	DS|mismatch repair*||
iYBR087W	2	424770	424963	DS0||||	DS0|||
YBR088C	2	424948	425721	DS|Proliferating Cell Nuclear Antigen (PCNA)|||	DS|lagging strand elongation*||
YBR089W	2	425144	425740	DS|Hypothetical ORF|||	DS|biological_process unknown||
iYBR089W	2	425749	426142	DS0||||	DS0|||
YBR089C-A	2	426148	426444	DS|11 kDa nonhistone chromosomal protein|||	DS|regulation of transcription from Pol II promoter*||
YBR090C	2	426291	427013	DS|Hypothetical ORF|||	DS|biological_process unknown||
iYBR090C	2	427004	427116	DS1||Hypothetical ORF||	DS1||biological_process unknown|
YBR091C	2	427113	427439	DS|Involved in mitochondrial biogenesis, may share a common function with Mrs11p|||	DS|mitochondrial translocation||
iYBR091C	2	427442	427634	DS1||Involved in mitochondrial biogenesis, may share a common function with Mrs11p||	DS1||mitochondrial translocation|
YBR092C	2	427656	429056	DS|acid phosphatase|||	DS|thiamin transport||
iYBR092C	2	429072	429483	DS1||acid phosphatase||	DS1||thiamin transport|
YBR093C	2	429506	430906	DS|acid phosphatase|||	DS|phosphate metabolism*||
iYBR093C	2	430914	432004	DS2||acid phosphatase|Hypothetical ORF|	DS2||phosphate metabolism*|biological_process unknown
YBR094W	2	431997	434255	DS|Hypothetical ORF|||	DS|biological_process unknown||
iYBR094W	2	434246	434361	DS0||||	DS0|||
YBR095C	2	434364	435722	DS|Hypothetical ORF|||	DS|conjugation with cellular fusion*||
iYBR095C	2	435717	435991	DS2||Hypothetical ORF|Hypothetical ORF|	DS2||conjugation with cellular fusion*|biological_process unknown
YBR096W	2	435982	436671	DS|Hypothetical ORF|||	DS|biological_process unknown||
iYBR096W	2	436673	436903	DS1||serine/threonine protein kinase||	DS1||protein amino acid phosphorylation*|
YBR097W	2	436912	441273	DS|serine/threonine protein kinase|||	DS|protein amino acid phosphorylation*||
iYBR097W	2	441318	441435	DS1||endonuclease||	DS1||DNA repair*|
YBR098W	2	441476	442888	DS|endonuclease|||	DS|DNA repair*||
YBR099C	2	442883	443263	DS|Hypothetical ORF|||	DS|biological_process unknown||
YBR100W	2	443214	443549	DS||||	DS|||
iYBR100W	2	443534	443779	DS0||||	DS0|||
YBR101C	2	443780	444649	DS|Hsp70 nucleotide exchange factor|||	DS|protein biosynthesis||
iYBR101C	2	444686	445017	DS1||Hsp70 nucleotide exchange factor||	DS1||protein biosynthesis|
YBR102C	2	445021	447279	DS|exocyst complex component; homolog in rat brain called rExo84.pre-mRNA splicing factor.|||	DS|mRNA splicing*||
iYBR102C	2	447269	447678	DS2||exocyst complex component; homolog in rat brain called rExo84.pre-mRNA splicing factor.|Sir4p-Interacting Factor|	DS2||mRNA splicing*|chromatin silencing at telomere*
YBR103W	2	447671	449275	DS|Sir4p-Interacting Factor|||	DS|chromatin silencing at telomere*||
iYBR103W	2	449282	449617	DS1||Mitochondrial carrier protein||	DS1||transport|
YBR104W	2	449629	450615	DS|Mitochondrial carrier protein|||	DS|transport||
iYBR104W	2	450600	450855	DS0||||	DS0|||
YBR105C	2	450840	451925	DS|peripheral vesicle membrane protein|||	DS|vesicle-mediated transport*||
iYBR105C	2	451935	452609	DS2||peripheral vesicle membrane protein|May be a membrane protein involved in inorganic phosphate transport and regulation of Pho81p function|	DS2||vesicle-mediated transport*|phosphate transport
YBR106W	2	452620	453183	DS|May be a membrane protein involved in inorganic phosphate transport and regulation of Pho81p function|||	DS|phosphate transport||
iYBR106W	2	453185	453763	DS0||||	DS0|||
YBR107C	2	453752	454486	DS|Increase Minichromosome Loss|||	DS|chromosome segregation||
iYBR107C	2	454482	454790	DS2||Increase Minichromosome Loss|Hypothetical ORF|	DS2||chromosome segregation|biological_process unknown
YBR108W	2	454784	457327	DS|Hypothetical ORF|||	DS|biological_process unknown||
iYBR108W	2	457335	457877	DS0||||	DS0|||
YBR109C	2	457877	458317	DS|calmodulin|||	DS|cytoskeleton organization and biogenesis*||
iYBR109C	2	458343	458818	DS2||calmodulin|beta-1,4-mannosyltransferase|	DS2||cytoskeleton organization and biogenesis*|N-linked glycosylation
YBR110W	2	458833	460179	DS|beta-1,4-mannosyltransferase|||	DS|N-linked glycosylation||
iYBR110W	2	460185	461125	DS0||||	DS0|||
YBR111C	2	461136	461828	DS|Protein with weak homology to D. melanogaster serendipity protein and X. laevis basis fibroblast growth factor|||	DS|biological_process unknown||
iYBR111C	2	461835	462841	DS1||Protein with weak homology to D. melanogaster serendipity protein and X. laevis basis fibroblast growth factor||	DS1||biological_process unknown|
YBR112C	2	462828	465725	DS|General repressor of transcription (with Tup1p); mediates glucose repression|||	DS|negative regulation of transcription||
YBR113W	2	465527	466006	DS|Hypothetical ORF|||	DS|biological_process unknown||
iYBR113W	2	466002	467214	DS1||Nucleotide excision repair protein with DNA helicase domain of Snf2p family||	DS1||nucleotide-excision repair, DNA damage recognition|
YBR114W	2	467209	469578	DS|Nucleotide excision repair protein with DNA helicase domain of Snf2p family|||	DS|nucleotide-excision repair, DNA damage recognition||
iYBR114W	2	469553	469718	DS0||||	DS0|||
YBR115C	2	469706	473881	DS|alpha aminoadipate reductase|||	DS|lysine biosynthesis, aminoadipic pathway||
iYBR115C	2	473904	474142	DS1||alpha aminoadipate reductase||	DS1||lysine biosynthesis, aminoadipic pathway|
YBR116C	2	474157	474681	DS|Hypothetical ORF|||	DS|biological_process unknown||
YBR117C	2	474350	476392	DS|transketolase, similar to TKL1|||	DS|pentose-phosphate shunt||
iYBR117C	2	476387	477627	DS2||transketolase, similar to TKL1|translational elongation factor EF-1 alpha|	DS2||pentose-phosphate shunt|translational elongation
YBR118W	2	477632	479005	DS|translational elongation factor EF-1 alpha|||	DS|translational elongation||
iYBR118W	2	479078	479206	DS1||U1 snRNP A protein||	DS1||mRNA splicing|
YBR119W	2	479299	480281	DS|U1 snRNP A protein|||	DS|mRNA splicing||
iYBR119W	2	480284	480389	DS0||||	DS0|||
YBR120C	2	480393	480878	DS|translational activator of COB mRNA|||	DS|protein biosynthesis||
iYBR120C	2	480888	481294	DS1||translational activator of COB mRNA||	DS1||protein biosynthesis|
YBR121C	2	481322	483322	DS|glycine-tRNA ligase|||	DS|glycyl-tRNA aminoacylation*||
iYBR121C	2	483317	483923	DS1||glycine-tRNA ligase||	DS1||glycyl-tRNA aminoacylation*|
YBR122C	2	483928	484515	DS|ribosomal protein (YmL36)|||	DS|protein biosynthesis||
iYBR122C	2	484509	484715	DS1||ribosomal protein (YmL36)||	DS1||protein biosynthesis|
YBR123C	2	484700	486646	DS|transcription factor tau (TFIIIC) subunit|||	DS|transcription initiation from Pol III promoter||
YBR124W	2	486468	486824	DS|Hypothetical ORF|||	DS|biological_process unknown||
iYBR124W	2	486823	487170	DS0||||	DS0|||
YBR125C	2	487157	488335	DS|type 2C protein phosphatase|||	DS|biological_process unknown||
iYBR125C	2	488334	488877	DS1||type 2C protein phosphatase||	DS1||biological_process unknown|
YBR126C	2	488863	490347	DS|trehalose-6-phosphate synthase/phosphatase complex 56 kDa synthase subunit|||	DS|response to stress*||
iYBR126C	2	490370	491206	DS1||trehalose-6-phosphate synthase/phosphatase complex 56 kDa synthase subunit||	DS1||response to stress*|
YBR127C	2	491227	492777	DS|vacuolar ATPase V1 domain subunit B (60 kDa)|||	DS|vacuolar acidification||
iYBR127C	2	492777	493054	DS1||vacuolar ATPase V1 domain subunit B (60 kDa)||	DS1||vacuolar acidification|
YBR128C	2	493039	494070	DS|Required for autophagy|||	DS|autophagy||
iYBR128C	2	494058	494307	DS1||Required for autophagy||	DS1||autophagy|
YBR129C	2	494311	495294	DS|imparts Far- phenotype|||	DS|conjugation with cellular fusion||
iYBR129C	2	495283	495551	DS1||imparts Far- phenotype||	DS1||conjugation with cellular fusion|
YBR130C	2	495550	496824	DS|cytoplasmic protein involved in mother-specific HO expression|||	DS|mRNA localization, intracellular||
iYBR130C	2	496816	497123	DS2||cytoplasmic protein involved in mother-specific HO expression|Calcium Caffeine Zinc sensitivity|	DS2||mRNA localization, intracellular|protein-vacuolar targeting*
YBR131W	2	497124	499235	DS|Calcium Caffeine Zinc sensitivity|||	DS|protein-vacuolar targeting*||
iYBR131W	2	499239	499586	DS0||||	DS0|||
YBR132C	2	499610	501397	DS|plasma membrane carnitine transporter|||	DS|response to osmotic stress*||
iYBR132C	2	501387	501771	DS1||plasma membrane carnitine transporter||	DS1||response to osmotic stress*|
YBR133C	2	501762	504242	DS|Has homology to arginine methyltransferases|||	DS|G2/M transition of mitotic cell cycle*||
YBR134W	2	504204	504602	DS|Hypothetical ORF|||	DS|biological_process unknown||
iYBR134W	2	504591	504807	DS1||Cdc28 protein kinase subunit||	DS1||regulation of cell cycle|
YBR135W	2	504815	505264	DS|Cdc28 protein kinase subunit|||	DS|regulation of cell cycle||
iYBR135W	2	505293	505604	DS1||Required for mitotic growth, DNA repair and mitotic recombination, regulates phosporylation of Rad53p, required for dmc1 arrest and meiotic recombination, homolog of fission yeast Rad3 and human ATR||	DS1||meiotic recombination*|
YBR136W	2	505629	512732	DS|Required for mitotic growth, DNA repair and mitotic recombination, regulates phosporylation of Rad53p, required for dmc1 arrest and meiotic recombination, homolog of fission yeast Rad3 and human ATR|||	DS|meiotic recombination*||
iYBR136W	2	512734	513011	DS1||Hypothetical ORF||	DS1||biological_process unknown|
YBR137W	2	513005	513541	DS|Hypothetical ORF|||	DS|biological_process unknown||
iYBR137W	2	513526	513723	DS0||||	DS0|||
YBR138C	2	513720	515291	DS|High-Dosage Reductional segregation defective. Converts reductional segregation to equational when borne on a 2um plasmid.|||	DS|biological_process unknown||
iYBR138C	2	515279	515624	DS2||High-Dosage Reductional segregation defective. Converts reductional segregation to equational when borne on a 2um plasmid.|Hypothetical ORF|	DS2||biological_process unknown|biological_process unknown
YBR139W	2	515625	517148	DS|Hypothetical ORF|||	DS|biological_process unknown||
iYBR139W	2	517160	517297	DS0||||	DS0|||
YBR140C	2	517308	526583	DS|GTPase activating protein (GAP)|||	DS|sporulation (sensu Saccharomyces)*||
iYBR140C	2	526571	526971	DS1||GTPase activating protein (GAP)||	DS1||sporulation (sensu Saccharomyces)*|
YBR141C	2	526983	527993	DS|Hypothetical ORF|||	DS|biological_process unknown||
iYBR141C	2	527992	528264	DS2||Hypothetical ORF|Necessary for maintenance of dsRNA killer plasmids. Is predicted to encode an DEAD-box RNA helicase|	DS2||biological_process unknown|rRNA processing*
YBR142W	2	528278	530596	DS|Necessary for maintenance of dsRNA killer plasmids. Is predicted to encode an DEAD-box RNA helicase|||	DS|rRNA processing*||
iYBR142W	2	530596	530822	DS0||||	DS0|||
YBR143C	2	530827	532137	DS|eRF1 (eukaryotic Release Factor 1) homolog|||	DS|translational termination||
iYBR143C	2	532143	533187	DS1||eRF1 (eukaryotic Release Factor 1) homolog||	DS1||translational termination|
YBR144C	2	533193	533504	DS|Hypothetical ORF|||	DS|biological_process unknown||
iYBR144C	2	533497	533724	DS2||Hypothetical ORF|alcohol dehydrogenase isoenzyme V|	DS2||biological_process unknown|alcohol metabolism
YBR145W	2	533723	534775	DS|alcohol dehydrogenase isoenzyme V|||	DS|alcohol metabolism||
iYBR145W	2	534773	535226	DS1||ribosomal protein S9 (putative)||	DS1||protein biosynthesis|
YBR146W	2	535221	536054	DS|ribosomal protein S9 (putative)|||	DS|protein biosynthesis||
iYBR146W	2	536061	536548	DS1||Hypothetical ORF||	DS1||biological_process unknown|
YBR147W	2	536536	537423	DS|Hypothetical ORF|||	DS|biological_process unknown||
iYBR147W	2	537427	537848	DS1||Spore-specific protein||	DS1||biological_process unknown|
YBR148W	2	537837	539663	DS|Spore-specific protein|||	DS|biological_process unknown||
iYBR148W	2	539648	539956	DS1||D-arabinose dehydrogenase||	DS1||carbohydrate metabolism|
YBR149W	2	539948	540979	DS|D-arabinose dehydrogenase|||	DS|carbohydrate metabolism||
iYBR149W	2	540992	541158	DS0||||	DS0|||
YBR150C	2	541167	544448	DS|Probable Zn-finger protein|||	DS|biological_process unknown||
iYBR150C	2	544445	544998	DS2||Probable Zn-finger protein|actin patches distal|	DS2||biological_process unknown|biological_process unknown
YBR151W	2	544989	545936	DS|actin patches distal|||	DS|biological_process unknown||
iYBR151W	2	545940	546339	DS1||contains PEST proteolysis motif||	DS1||mRNA splicing|
YBR152W	2	546337	547209	DS|contains PEST proteolysis motif|||	DS|mRNA splicing||
iYBR152W	2	547214	547398	DS1||Protein involved in the biosynthesis of riboflavin, second step in the riboflavin biosynthesis pathway||	DS1||vitamin B2 biosynthesis|
YBR153W	2	547421	548152	DS|Protein involved in the biosynthesis of riboflavin, second step in the riboflavin biosynthesis pathway|||	DS|vitamin B2 biosynthesis||
iYBR153W	2	548154	548324	DS0||||	DS0|||
YBR154C	2	548320	548964	DS|25 kDa RNA polymerase subunit (common to polymerases I, II and III)|||	DS|transcription from Pol II promoter*||
iYBR154C	2	548952	549738	DS2||25 kDa RNA polymerase subunit (common to polymerases I, II and III)|cyclophilin seven suppressor|	DS2||transcription from Pol II promoter*|protein folding
YBR155W	2	549732	550886	DS|cyclophilin seven suppressor|||	DS|protein folding||
iYBR155W	2	550871	551060	DS0||||	DS0|||
YBR156C	2	551062	553155	DS|Mitotic spindle protein involved in chromosome segregation.|||	DS|protein amino acid phosphorylation*||
iYBR156C	2	553163	553953	DS1||Mitotic spindle protein involved in chromosome segregation.||	DS1||protein amino acid phosphorylation*|
YBR157C	2	553947	554264	DS|Increased Copper Sensitivity|||	DS|biological_process unknown||
iYBR157C-0	2	554272	555394	DS2||Increased Copper Sensitivity|Antagonist of MEN (Mitotic Exit Network)Chromosome STability|	DS2||biological_process unknown|negative regulation of exit from mitosis*
iYBR157C-1	2	555390	556520	DS2||Increased Copper Sensitivity|Antagonist of MEN (Mitotic Exit Network)Chromosome STability|	DS2||biological_process unknown|negative regulation of exit from mitosis*
YBR158W	2	556509	558155	DS|Antagonist of MEN (Mitotic Exit Network)Chromosome STability|||	DS|negative regulation of exit from mitosis*||
iYBR158W	2	558146	558646	DS1||microsomal beta-keto-reductase||	DS1||fatty acid elongation|
YBR159W	2	558645	559685	DS|microsomal beta-keto-reductase|||	DS|fatty acid elongation||
iYBR159W	2	559694	560019	DS1||cyclin-dependent protein kinase||	DS1||protein amino acid phosphorylation*|
YBR160W	2	560038	560931	DS|cyclin-dependent protein kinase|||	DS|protein amino acid phosphorylation*||
iYBR160W	2	560958	561592	DS1||Hypothetical ORF||	DS1||biological_process unknown|
YBR161W	2	561595	562722	DS|Hypothetical ORF|||	DS|biological_process unknown||
iYBR161W	2	562718	563171	DS0||||	DS0|||
YBR162C	2	563161	564525	DS|Target of SBF|||	DS|biological_process unknown||
iYBR162C	2	564534	565190	DS2||Target of SBF|Protein that participates in secretory pathway|	DS2||biological_process unknown|protein secretion
YBR162W-A	2	565192	565386	DS|Protein that participates in secretory pathway|||	DS|protein secretion||
iYBR162W-A	2	565382	565691	DS1||weak similarity to Pta1p (pre-tRNA processing protein)||	DS1||biological_process unknown|
YBR163W	2	565684	567438	DS|weak similarity to Pta1p (pre-tRNA processing protein)|||	DS|biological_process unknown||
iYBR163W	2	567468	567827	DS0||||	DS0|||
YBR164C	2	567833	568381	DS|ADP-ribosylation factor-like protein 1|||	DS|protein-vacuolar targeting*||
iYBR164C	2	568394	568781	DS2||ADP-ribosylation factor-like protein 1|General positive regulator of CDC34; Suppress some cdc34 mutations when over-expressed|	DS2||protein-vacuolar targeting*|protein-nucleus export*
YBR165W	2	568813	569643	DS|General positive regulator of CDC34; Suppress some cdc34 mutations when over-expressed|||	DS|protein-nucleus export*||
iYBR165W	2	569673	569774	DS0||||	DS0|||
YBR166C	2	569800	571155	DS|prephenate dehydrogenase (NADP+)|||	DS|tyrosine metabolism||
iYBR166C	2	571148	571429	DS1||prephenate dehydrogenase (NADP+)||	DS1||tyrosine metabolism|
YBR167C	2	571426	571845	DS|RNase P integral subunit|||	DS|rRNA processing*||
iYBR167C	2	571847	572337	DS2||RNase P integral subunit|Hypothetical ORF|	DS2||rRNA processing*|biological_process unknown
YBR168W	2	572332	573570	DS|Hypothetical ORF|||	DS|biological_process unknown||
iYBR168W	2	573562	573884	DS0||||	DS0|||
YBR169C	2	573873	575951	DS|SSE1 homolog|||	DS|protein folding||
iYBR169C	2	575958	576315	DS1||SSE1 homolog||	DS1||protein folding|
YBR170C	2	576302	578041	DS|Nuclear pore or nuclear pore-associated protein required for nuclear membrane integrity and nuclear transport|||	DS|mRNA-nucleus export*||
iYBR170C	2	578045	578303	DS2||Nuclear pore or nuclear pore-associated protein required for nuclear membrane integrity and nuclear transport|glycoprotein complexed with Sec62p and Sec63p in the Sec63 complex, an integral endoplasmic reticulum membrane protein complex required for translocation of presecretory proteins|	DS2||mRNA-nucleus export*|SRP-dependent cotranslational membrane targeting, translocation
YBR171W	2	578325	578942	DS|glycoprotein complexed with Sec62p and Sec63p in the Sec63 complex, an integral endoplasmic reticulum membrane protein complex required for translocation of presecretory proteins|||	DS|SRP-dependent cotranslational membrane targeting, translocation||
iYBR171W	2	578956	579099	DS0||||	DS0|||
YBR172C	2	579108	581477	DS|partial suppressor of myo2-66|||	DS|cytoskeleton organization and biogenesis||
iYBR172C	2	581470	581680	DS1||partial suppressor of myo2-66||	DS1||cytoskeleton organization and biogenesis|
YBR173C	2	581684	582127	DS|20S proteasome maturation factor|||	DS|protein catabolism||
iYBR173C	2	582137	582307	DS1||20S proteasome maturation factor||	DS1||protein catabolism|
YBR174C	2	582296	582607	DS|Hypothetical ORF|||	DS|biological_process unknown||
YBR175W	2	582369	583313	DS|compass (complex proteins associated with Set1p) component|||	DS|chromatin silencing at telomere*||
iYBR175W	2	583309	583682	DS1||ExtraCellular Mutant||	DS1||pantothenate biosynthesis|
YBR176W	2	583681	584616	DS|ExtraCellular Mutant|||	DS|pantothenate biosynthesis||
iYBR176W	2	584623	584763	DS0||||	DS0|||
YBR177C	2	584765	586117	DS|alcohol acyl transferase|||	DS|lipid metabolism||
YBR178W	2	586032	586403	DS|Hypothetical ORF|||	DS|biological_process unknown||
iYBR178W	2	586405	586519	DS0||||	DS0|||
YBR179C	2	586505	589069	DS|integral protein of the mitochondrial outer membrane; can be isolated as part of a high molecular weight complex|||	DS|mitochondrion organization and biogenesis*||
iYBR179C	2	589069	589701	DS2||integral protein of the mitochondrial outer membrane; can be isolated as part of a high molecular weight complex|dityrosine transporter MFS-MDR|	DS2||mitochondrion organization and biogenesis*|spore wall assembly (sensu Saccharomyces)*
YBR180W	2	589702	591417	DS|dityrosine transporter MFS-MDR|||	DS|spore wall assembly (sensu Saccharomyces)*||
iYBR180W	2	591490	591571	DS0||||	DS0|||
YBR181C	2	591670	592729	DS|ribosomal gene product S6B (S10B) (rp9) (YS4)|||	DS|protein biosynthesis||
iYBR181C	2	592727	593477	DS1||ribosomal gene product S6B (S10B) (rp9) (YS4)||	DS1||protein biosynthesis|
YBR182C	2	593464	594819	DS|Second MEF2-like Protein 1Transcription factor of the MADS (Mcm1p, Agamous, Deficiens, SRF) box family; closely related to RLM1|||	DS|positive regulation of transcription from Pol II promoter||
iYBR182C	2	594815	596078	DS2||Second MEF2-like Protein 1Transcription factor of the MADS (Mcm1p, Agamous, Deficiens, SRF) box family; closely related to RLM1|alkaline ceramidase with reverse activity|	DS2||positive regulation of transcription from Pol II promoter|ceramide metabolism
YBR183W	2	596076	597023	DS|alkaline ceramidase with reverse activity|||	DS|ceramide metabolism||
iYBR183W	2	597087	597255	DS1||Hypothetical ORF||	DS1||biological_process unknown|
YBR184W	2	597324	598892	DS|Hypothetical ORF|||	DS|biological_process unknown||
iYBR184W	2	598882	599092	DS0||||	DS0|||
YBR185C	2	599081	599914	DS|involved in assembly of mitochondrial respiratory complexes|||	DS|aerobic respiration*||
iYBR185C	2	599929	600513	DS2||involved in assembly of mitochondrial respiratory complexes|ATPase (putative)|	DS2||aerobic respiration*|regulation of meiosis
YBR186W	2	600514	602318	DS|ATPase (putative)|||	DS|regulation of meiosis||
iYBR186W	2	602117	602580	DS1||Hypothetical ORF||	DS1||biological_process unknown|
YBR187W	2	602595	603434	DS|Hypothetical ORF|||	DS|biological_process unknown||
iYBR187W	2	603438	603641	DS0||||	DS0|||
YBR188C	2	603643	604062	DS|splicing factor|||	DS|mRNA splicing||
iYBR188C	2	604056	604481	DS2||splicing factor|ribosomal protein S9B (S13) (rp21) (YS11)|	DS2||mRNA splicing|protein biosynthesis*
YBR189W	2	604469	605466	DS|ribosomal protein S9B (S13) (rp21) (YS11)|||	DS|protein biosynthesis*||
iYBR189W	2	605458	605931	DS1||Protein required for cell viability||	DS1||biological_process unknown|
YBR190W	2	605927	606235	DS|Protein required for cell viability|||	DS|biological_process unknown||
YBR191W	2	606231	607098	DS|ribosomal protein L21A|||	DS|protein biosynthesis||
iYBR191W	2	607103	607615	DS1||Protein of the mitochondrial carrier (MCF) family that is required for respiration||	DS1||mitochondrial genome maintenance|
YBR192W	2	607613	608743	DS|Protein of the mitochondrial carrier (MCF) family that is required for respiration|||	DS|mitochondrial genome maintenance||
iYBR192W	2	608743	609043	DS0||||	DS0|||
YBR193C	2	609040	609708	DS|RNA polymerase II holoenzyme/mediator subunit|||	DS|transcription from Pol II promoter||
iYBR193C	2	609715	610011	DS2||RNA polymerase II holoenzyme/mediator subunit|Synthetic with Old Yellow Enzyme|	DS2||transcription from Pol II promoter|biological_process unknown
YBR194W	2	609999	610367	DS|Synthetic with Old Yellow Enzyme|||	DS|biological_process unknown||
iYBR194W	2	610372	610577	DS0||||	DS0|||
YBR195C	2	610572	611837	DS|similar to GTP-binding protein beta subunit|||	DS|DNA repair*||
iYBR195C	2	611825	612209	DS1||similar to GTP-binding protein beta subunit||	DS1||DNA repair*|
YBR196C	2	612194	613855	DS|glucose-6-phosphate isomerase|||	DS|gluconeogenesis*||
iYBR196C	2	613852	615167	DS1||glucose-6-phosphate isomerase||	DS1||gluconeogenesis*|
YBR197C	2	615161	615811	DS|Hypothetical ORF|||	DS|biological_process unknown||
iYBR197C	2	615821	616093	DS1||Hypothetical ORF||	DS1||biological_process unknown|
YBR198C	2	616085	618478	DS|TAF(II) complex (TBP-associated protein complex) component required for activated transcription by RNA polymerase II|||	DS|transcription initiation from Pol II promoter*||
iYBR198C	2	618468	618867	DS2||TAF(II) complex (TBP-associated protein complex) component required for activated transcription by RNA polymerase II|alpha-1,2-mannosyltransferase (putative)|	DS2||transcription initiation from Pol II promoter*|N-linked glycosylation
YBR199W	2	618870	620261	DS|alpha-1,2-mannosyltransferase (putative)|||	DS|N-linked glycosylation||
iYBR199W	2	620267	620824	DS1||SH3-domain protein that binds Cdc24p, Ste5p and Ste20p, and the Rsr1p/Bud2p/Bup5p GTPase||	DS1||establishment of cell polarity (sensu Saccharomyces)*|
YBR200W	2	620833	622485	DS|SH3-domain protein that binds Cdc24p, Ste5p and Ste20p, and the Rsr1p/Bud2p/Bup5p GTPase|||	DS|establishment of cell polarity (sensu Saccharomyces)*||
iYBR200W	2	622489	623742	DS1||Degradation in the Endoplasmic Reticulum||	DS1||ER-associated protein catabolism|
YBR201W	2	623748	624170	DS|Degradation in the Endoplasmic Reticulum|||	DS|ER-associated protein catabolism||
iYBR201W-0	2	624173	624956	DS1||Essential for initiation of DNA replication||	DS1||DNA replication initiation*|
iYBR201W-1	2	624936	625740	DS1||Essential for initiation of DNA replication||	DS1||DNA replication initiation*|
YBR202W	2	625733	628267	DS|Essential for initiation of DNA replication|||	DS|DNA replication initiation*||
iYBR202W	2	628272	629132	DS1||Ciclopirox olamine sensitive, COS111 is not part of the gene family containing genes COS1-COS10, COS12, and COS16.||	DS1||signal transduction|
YBR203W	2	629129	631900	DS|Ciclopirox olamine sensitive, COS111 is not part of the gene family containing genes COS1-COS10, COS12, and COS16.|||	DS|signal transduction||
iYBR203W	2	631901	632210	DS0||||	DS0|||
YBR204C	2	632212	633336	DS|Hypothetical ORF|||	DS|biological_process unknown||
iYBR204C	2	633328	633595	DS2||Hypothetical ORF|alpha-1,2-mannosyltransferase (putative)|	DS2||biological_process unknown|cell wall organization and biogenesis*
YBR205W	2	633583	634794	DS|alpha-1,2-mannosyltransferase (putative)|||	DS|cell wall organization and biogenesis*||
YBR206W	2	634562	634882	DS|Hypothetical ORF|||	DS|biological_process unknown||
iYBR206W	2	634880	635119	DS1||FTS3 Homolog 1||	DS1||endocytosis|
YBR207W	2	635107	636501	DS|FTS3 Homolog 1|||	DS|endocytosis||
iYBR207W	2	636493	636669	DS0||||	DS0|||
YBR208C	2	636661	642165	DS|urea amidolyase (contains urea carboxylase and allophanate hydrolase)|||	DS|urea metabolism||
iYBR208C	2	642153	642548	DS2||urea amidolyase (contains urea carboxylase and allophanate hydrolase)|Hypothetical ORF|	DS2||urea metabolism|biological_process unknown
YBR209W	2	642544	642858	DS|Hypothetical ORF|||	DS|biological_process unknown||
iYBR209W	2	642844	642972	DS1||Putative ER vesicle protein with similarity to Erv14p||	DS1||axial budding|
iTC(GCA)B	2	643023	643442	DS1||Putative ER vesicle protein with similarity to Erv14p||	DS1||axial budding|
dORF26	2	643048	643365	DS||||	DS|||
YBRCDELTA18	2	643838	643935	DS|Ty1 LTR|||	DS|||
iYBRCDELTA18	2	643952	644325	DS1||Putative ER vesicle protein with similarity to Erv14p||	DS1||axial budding|
dORF27	2	643973	644188	DS||||	DS|||
YBRCDELTA19	2	644329	644566	DS|Ty1 LTR|||	DS|||
iYBRCDELTA19	2	644568	645102	DS1||Putative ER vesicle protein with similarity to Erv14p||	DS1||axial budding|
iTE(UUC)B	2	645185	645501	DS1||Putative ER vesicle protein with similarity to Erv14p||	DS1||axial budding|
YBR210W	2	645511	645936	DS|Putative ER vesicle protein with similarity to Erv14p|||	DS|axial budding||
iYBR210W	2	645932	646117	DS0||||	DS0|||
YBR211C	2	646116	647087	DS|microtubule stability regulator|||	DS|biological_process unknown||
iYBR211C	2	647078	647849	DS2||microtubule stability regulator|glucose-repressible RNA binding protein|	DS2||biological_process unknown|regulation of growth
YBR212W	2	647847	649862	DS|glucose-repressible RNA binding protein|||	DS|regulation of growth||
iYBR212W	2	649883	650312	DS1||Protein involved in the expression of PAPS reductase and sulfite reductase. Also executes last 2 steps in the biosynthesis of sirohaem.||	DS1||sulfate assimilation*|
YBR213W	2	650329	651150	DS|Protein involved in the expression of PAPS reductase and sulfite reductase. Also executes last 2 steps in the biosynthesis of sirohaem.|||	DS|sulfate assimilation*||
iYBR213W	2	651154	651368	DS1||Similar to S. pombe SDS23, suppresses DIS2, localized to the nucleus||	DS1||meiosis*|
YBR214W	2	651376	652956	DS|Similar to S. pombe SDS23, suppresses DIS2, localized to the nucleus|||	DS|meiosis*||
iYBR214W	2	652974	653392	DS1||highly charged basic protein||	DS1||G1/S-specific transcription in mitotic cell cycle|
YBR215W	2	653407	655275	DS|highly charged basic protein|||	DS|G1/S-specific transcription in mitotic cell cycle||
iYBR215W	2	655265	655530	DS0||||	DS0|||
YBR216C	2	655534	657555	DS|redox regulator|||	DS|biological_process unknown||
iYBR216C	2	657561	657800	DS2||redox regulator|autophagy|	DS2||biological_process unknown|protein-vacuolar targeting*
YBR217W	2	657793	658350	DS|autophagy|||	DS|protein-vacuolar targeting*||
iYBR217W	2	658374	658644	DS0||||	DS0|||
YBR218C	2	658665	662204	DS|pyruvate carboxylase|||	DS|gluconeogenesis*||
iYBR218C	2	662193	662453	DS1||pyruvate carboxylase||	DS1||gluconeogenesis*|
YBR219C	2	662457	663258	DS|Hypothetical ORF|||	DS|biological_process unknown||
YBR220C	2	662953	664632	DS|Hypothetical ORF|||	DS|biological_process unknown||
iYBR220C	2	664636	665101	DS1||Hypothetical ORF||	DS1||biological_process unknown|
YBR221C	2	665111	666208	DS|pyruvate dehydrogenase beta subunit (E1 beta)|||	DS|pyruvate metabolism||
iYBR221C	2	666209	666675	DS1||pyruvate dehydrogenase beta subunit (E1 beta)||	DS1||pyruvate metabolism|
YBR222C	2	666678	668306	DS|Probable AMP-binding protein|||	DS|biological_process unknown||
iYBR222C	2	668315	668626	DS1||Probable AMP-binding protein||	DS1||biological_process unknown|
YBR223C	2	668621	670252	DS|Tyrosine-DNA Phosphodiesterase|||	DS|DNA repair||
YBR224W	2	670086	670598	DS|Hypothetical ORF|||	DS|biological_process unknown||
YBR225W	2	670588	673287	DS|Hypothetical ORF|||	DS|biological_process unknown||
YBR226C	2	673113	673520	DS|Hypothetical ORF|||	DS|biological_process unknown||
YBR227C	2	673530	675089	DS|similar to ClpX|||	DS|biological_process unknown||
iYBR227C	2	675078	675285	DS2||similar to ClpX|0|	DS2||biological_process unknown|DNA repair
YBR228W	2	675274	676185	DS|0|||	DS|DNA repair||
iYBR228W	2	676187	676318	DS0||||	DS0|||
YBR229C	2	676315	679176	DS|glucosidase II|||	DS|cell wall biosynthesis (sensu Fungi)||
iYBR229C	2	679192	679495	DS1||glucosidase II||	DS1||cell wall biosynthesis (sensu Fungi)|
YBR230C	2	679507	680005	DS|Hypothetical ORF|||	DS|biological_process unknown||
iYBR230C	2	680009	680658	DS1||Hypothetical ORF||	DS1||biological_process unknown|
LSR1	2	680650	681823	DS|U2 snRNA|||	DS|||
iLSR1	2	681816	682150	DS1||Hypothetical ORF||	DS1||biological_process unknown|
YBR231C	2	682137	683045	DS|Actin Overexpression Resistant|||	DS|biological_process unknown||
iYBR231C	2	683044	683327	DS1||Actin Overexpression Resistant||	DS1||biological_process unknown|
YBR232C	2	683331	683687	DS|Hypothetical ORF|||	DS|biological_process unknown||
YBR233W	2	683389	684627	DS|Overexpression confers resistance to the antimalarial drug mefloquine|||	DS|biological_process unknown||
iYBR233W	2	684669	685361	DS0||||	DS0|||
YBR234C	2	685396	686547	DS|Arp2/3 complex subunit, 40 kilodalton|||	DS|actin filament organization||
iYBR234C	2	686536	686857	DS2||Arp2/3 complex subunit, 40 kilodalton|Hypothetical ORF|	DS2||actin filament organization|biological_process unknown
YBR235W	2	686862	690221	DS|Hypothetical ORF|||	DS|biological_process unknown||
iYBR235W	2	690227	690353	DS0||||	DS0|||
YBR236C	2	690341	691648	DS|RNA (guanine-7-)methyltransferase (cap methyltransferase)|||	DS|mRNA capping||
iYBR236C	2	691657	691917	DS2||RNA (guanine-7-)methyltransferase (cap methyltransferase)|RNA helicase|	DS2||mRNA capping|lariat formation, 5'-splice site cleavage
YBR237W	2	691930	694476	DS|RNA helicase|||	DS|lariat formation, 5'-splice site cleavage||
iYBR237W	2	694480	695062	DS0||||	DS0|||
YBR238C	2	695065	697257	DS|Hypothetical ORF|||	DS|biological_process unknown||
iYBR238C	2	697256	698303	DS1||Hypothetical ORF||	DS1||biological_process unknown|
YBR239C	2	698312	699898	DS|Hypothetical ORF|||	DS|biological_process unknown||
iYBR239C	2	699893	700440	DS1||Hypothetical ORF||	DS1||biological_process unknown|
YBR240C	2	700448	701797	DS|Transcriptional activator of thiamine biosynthetic genes|||	DS|thiamin biosynthesis||
iYBR240C	2	701796	702562	DS1||Transcriptional activator of thiamine biosynthetic genes||	DS1||thiamin biosynthesis|
YBR241C	2	702547	704010	DS|Hypothetical ORF|||	DS|biological_process unknown||
iYBR241C	2	704023	704620	DS2||Hypothetical ORF|Hypothetical ORF|	DS2||biological_process unknown|biological_process unknown
YBR242W	2	704631	705344	DS|Hypothetical ORF|||	DS|biological_process unknown||
iYBR242W	2	705343	705392	DS0||||	DS0|||
YBR243C	2	705405	706748	DS|UDP-N-acetyl-glucosamine-1-P transferase (GPT)|||	DS|N-linked glycosylation||
iYBR243C	2	706756	707473	DS2||UDP-N-acetyl-glucosamine-1-P transferase (GPT)|Glutathione peroxidase paralogue|	DS2||N-linked glycosylation|response to oxidative stress
YBR244W	2	707489	707974	DS|Glutathione peroxidase paralogue|||	DS|response to oxidative stress||
iYBR244W	2	707978	708123	DS0||||	DS0|||
YBR245C	2	708108	711494	DS|ATPase component of a four subunit chromatin remodeling complex|||	DS|chromatin modeling||
YBR246W	2	711552	712712	DS|Hypothetical ORF|||	DS|biological_process unknown||
iYBR246W	2	712706	712977	DS0||||	DS0|||
YBR247C	2	712962	714410	DS|57 kDa protein with an apparent MW of 70 kDa by SDS-PAGE (putative)|||	DS|rRNA processing*||
iYBR247C	2	714399	714779	DS1||57 kDa protein with an apparent MW of 70 kDa by SDS-PAGE (putative)||	DS1||rRNA processing*|
YBR248C	2	714765	716420	DS|imidazole glycerol phosphate synthase (synonym)|||	DS|histidine biosynthesis||
iYBR248C	2	716447	716810	DS1||imidazole glycerol phosphate synthase (synonym)||	DS1||histidine biosynthesis|
YBR249C	2	716840	717949	DS|3-deoxy-D-arabino-heptulosonate 7-phosphate (DAHP) synthase isoenzyme|||	DS|aromatic amino acid family biosynthesis||
iYBR249C	2	717937	719003	DS2||3-deoxy-D-arabino-heptulosonate 7-phosphate (DAHP) synthase isoenzyme|Hypothetical ORF|	DS2||aromatic amino acid family biosynthesis|biological_process unknown
YBR250W	2	718994	720562	DS|Hypothetical ORF|||	DS|biological_process unknown||
iYBR250W	2	720566	721363	DS1||ribosomal protein S5 (putative)||	DS1||protein biosynthesis|
YBR251W	2	721351	722271	DS|ribosomal protein S5 (putative)|||	DS|protein biosynthesis||
iYBR251W	2	722272	722569	DS1||dUTP pyrophosphatase||	DS1||pyrimidine deoxyribonucleoside triphosphate catabolism|
YBR252W	2	722572	723012	DS|dUTP pyrophosphatase|||	DS|pyrimidine deoxyribonucleoside triphosphate catabolism||
iYBR252W	2	723024	723223	DS1||transcription factor||	DS1||transcription from Pol II promoter|
YBR253W	2	723231	723593	DS|transcription factor|||	DS|transcription from Pol II promoter||
iYBR253W	2	723579	723693	DS0||||	DS0|||
YBR254C	2	723694	724218	DS|Trapp subunit of 20 kDa|||	DS|ER to Golgi transport||
iYBR254C	2	724217	724407	DS2||Trapp subunit of 20 kDa|Hypothetical ORF|	DS2||ER to Golgi transport|biological_process unknown
YBR255W	2	724417	726498	DS|Hypothetical ORF|||	DS|biological_process unknown||
iYBR255W	2	726493	727337	DS0||||	DS0|||
YBR256C	2	727344	728057	DS|Riboflavin biosynthesis|||	DS|vitamin B2 biosynthesis||
iYBR256C	2	728057	728840	DS2||Riboflavin biosynthesis|Required for normal 5.8S rRNA processing and for tRNA processing; associated with RNase MRP and RNase P|	DS2||vitamin B2 biosynthesis|rRNA processing*
YBR257W	2	728846	729682	DS|Required for normal 5.8S rRNA processing and for tRNA processing; associated with RNase MRP and RNase P|||	DS|rRNA processing*||
YBR258C	2	729692	730117	DS|compass (complex proteins associated with Set1p) component|||	DS|histone methylation||
iYBR258C	2	730120	730338	DS2||compass (complex proteins associated with Set1p) component|Hypothetical ORF|	DS2||histone methylation|biological_process unknown
YBR259W	2	730348	732411	DS|Hypothetical ORF|||	DS|biological_process unknown||
iYBR259W	2	732416	732612	DS0||||	DS0|||
YBR260C	2	732597	734594	DS|GTPase activating protein (GAP) (putative)|||	DS|osmosensory signaling pathway||
iYBR260C	2	734582	734805	DS1||GTPase activating protein (GAP) (putative)||	DS1||osmosensory signaling pathway|
YBR261C	2	734790	735485	DS|Hypothetical ORF|||	DS|biological_process unknown||
iYBR261C	2	735479	735693	DS1||Hypothetical ORF||	DS1||biological_process unknown|
YBR262C	2	735678	735995	DS|Hypothetical ORF|||	DS|biological_process unknown||
YBR263W	2	736000	737694	DS|Serine hydroxymethyltransferase, mitochondrial|||	DS|one-carbon compound metabolism||
YBR264C	2	737728	738381	DS|similar to Rab proteins and other small GTP-binding proteins|||	DS|Golgi organization and biogenesis||
iYBR264C	2	738378	738544	DS2||similar to Rab proteins and other small GTP-binding proteins|3-ketosphinganine reductase|	DS2||Golgi organization and biogenesis|sphingolipid biosynthesis*
YBR265W	2	738543	739502	DS|3-ketosphinganine reductase|||	DS|sphingolipid biosynthesis*||
iYBR265W	2	739508	739794	DS0||||	DS0|||
YBR266C	2	739785	740343	DS|Hypothetical ORF|||	DS|endocytosis||
YBR267W	2	740096	740980	DS|Hypothetical ORF|||	DS|biological_process unknown||
iYBR267W	2	740987	741249	DS1||ribosomal protein L37 (putative)||	DS1||protein biosynthesis|
YBR268W	2	741260	741574	DS|ribosomal protein L37 (putative)|||	DS|protein biosynthesis||
iYBR268W	2	741577	742144	DS0||||	DS0|||
YBR269C	2	742140	742529	DS|Hypothetical ORF|||	DS|biological_process unknown||
iYBR269C	2	742542	742696	DS1||Hypothetical ORF||	DS1||biological_process unknown|
YBR270C	2	742717	744351	DS|Hypothetical ORF|||	DS|biological_process unknown||
iYBR270C	2	744344	744805	DS2||Hypothetical ORF|Hypothetical ORF|	DS2||biological_process unknown|biological_process unknown
YBR271W	2	744811	746067	DS|Hypothetical ORF|||	DS|biological_process unknown||
iYBR271W	2	746065	746332	DS0||||	DS0|||
YBR272C	2	746317	747756	DS|MutS family (putative)|||	DS|mismatch repair||
iYBR272C	2	747762	748008	DS1||MutS family (putative)||	DS1||mismatch repair|
YBR273C	2	748017	749324	DS|Hypothetical ORF|||	DS|biological_process unknown||
iYBR273C	2	749328	749553	DS2||Hypothetical ORF|protein kinase|	DS2||biological_process unknown|protein amino acid phosphorylation*
YBR274W	2	749553	751133	DS|protein kinase|||	DS|protein amino acid phosphorylation*||
iYBR274W	2	751128	751301	DS0||||	DS0|||
YBR275C	2	751312	757059	DS|RAP1-interacting factor|||	DS|chromatin silencing at telomere*||
iYBR275C	2	757088	757527	DS1||RAP1-interacting factor||	DS1||chromatin silencing at telomere*|
YBR276C	2	757577	759997	DS|dual specificity protein phosphatase|||	DS|vitamin B12 reduction*||
iYBR276C	2	760015	760157	DS1||dual specificity protein phosphatase||	DS1||vitamin B12 reduction*|
YBR277C	2	760172	760570	DS|Hypothetical ORF|||	DS|biological_process unknown||
YBR278W	2	760254	760856	DS|DNA polymerase II C and C' subunits|||	DS|lagging strand elongation*||
iYBR278W	2	760846	761229	DS1||RNA polymerase II-associated, nuclear protein that may serve as both a positive and negative regulator of a subset of genes, perhaps operating in parallel with Gal11p||	DS1||RNA elongation from Pol II promoter|
YBR279W	2	761217	762551	DS|RNA polymerase II-associated, nuclear protein that may serve as both a positive and negative regulator of a subset of genes, perhaps operating in parallel with Gal11p|||	DS|RNA elongation from Pol II promoter||
iYBR279W	2	762557	762738	DS0||||	DS0|||
YBR280C	2	762741	764666	DS|Hypothetical ORF|||	DS|biological_process unknown||
iYBR280C	2	764694	764919	DS1||Hypothetical ORF||	DS1||biological_process unknown|
YBR281C	2	764927	767560	DS|Hypothetical ORF|||	DS|biological_process unknown||
iYBR281C	2	767567	768212	DS2||Hypothetical ORF|ribosomal protein (YmL27)|	DS2||biological_process unknown|protein biosynthesis
YBR282W	2	768200	768637	DS|ribosomal protein (YmL27)|||	DS|protein biosynthesis||
iYBR282W	2	768647	768883	DS0||||	DS0|||
YBR283C	2	768900	770369	DS|SEC61 homolog involved in co-translational pathway of protein transport|||	DS|cotranslational membrane targeting||
iYBR283C	2	770371	771194	DS2||SEC61 homolog involved in co-translational pathway of protein transport|Hypothetical ORF|	DS2||cotranslational membrane targeting|biological_process unknown
YBR284W	2	771199	773589	DS|Hypothetical ORF|||	DS|biological_process unknown||
iYBR284W	2	773595	773882	DS1||Hypothetical ORF||	DS1||biological_process unknown|
YBR285W	2	773882	774313	DS|Hypothetical ORF|||	DS|biological_process unknown||
iYBR285W	2	774304	774589	DS1||aminopeptidase yscIII||	DS1||vacuolar protein catabolism|
YBR286W-50	2	774578	774628	DS|0|||	DS|||
YBR286W-100	2	774578	774678	DS|0|||	DS|||
YBR286W-150	2	774578	774728	DS|0|||	DS|||
YBR286W-200	2	774578	774778	DS|0|||	DS|||
YBR286W-250	2	774578	774828	DS|0|||	DS|||
YBR286W-300	2	774578	774878	DS|0|||	DS|||
YBR286W-350	2	774578	774928	DS|0|||	DS|||
YBR286W-400	2	774578	774978	DS|0|||	DS|||
YBR286W-450	2	774578	775028	DS|0|||	DS|||
YBR286W-500	2	774578	775078	DS|0|||	DS|||
YBR286W-550	2	774578	775128	DS|0|||	DS|||
YBR286W-600	2	774578	775178	DS|0|||	DS|||
YBR286W-650	2	774578	775228	DS|0|||	DS|||
YBR286W-700	2	774578	775278	DS|0|||	DS|||
YBR286W-750	2	774578	775328	DS|0|||	DS|||
YBR286W-800	2	774578	775378	DS|0|||	DS|||
YBR286W-850	2	774578	775428	DS|0|||	DS|||
YBR286W-900	2	774578	775478	DS|0|||	DS|||
YBR286W-950	2	774578	775528	DS|0|||	DS|||
YBR286W-1000	2	774578	775578	DS|0|||	DS|||
YBR286W-1050	2	774578	775628	DS|0|||	DS|||
YBR286W-1100	2	774578	775678	DS|0|||	DS|||
YBR286W-1150	2	774578	775728	DS|0|||	DS|||
YBR286W-1200	2	774578	775778	DS|0|||	DS|||
YBR286W-1250	2	774578	775828	DS|0|||	DS|||
YBR286W-1300	2	774578	775878	DS|0|||	DS|||
YBR286W-1350	2	774578	775928	DS|0|||	DS|||
YBR286W-1400	2	774578	775978	DS|0|||	DS|||
YBR286W-1450	2	774578	776028	DS|0|||	DS|||
YBR286W-1500	2	774578	776078	DS|0|||	DS|||
YBR286W-1550	2	774578	776128	DS|0|||	DS|||
YBR286W-1600	2	774578	776178	DS|0|||	DS|||
YBR286W-1650	2	774578	776228	DS|0|||	DS|||
YBR286W-FULL	2	774578	776269	DS|0|||	DS|||
YBR286W	2	774582	776270	DS|aminopeptidase yscIII|||	DS|vacuolar protein catabolism||
iYBR286W	2	776272	776521	DS1||Hypothetical ORF||	DS1||biological_process unknown|
YBR287W	2	776531	777811	DS|Hypothetical ORF|||	DS|biological_process unknown||
iYBR287W	2	777807	777955	DS0||||	DS0|||
YBR288C	2	777969	779417	DS|clathrin associated protein complex medium subunit|||	DS|Golgi to vacuole transport||
iYBR288C	2	779426	779638	DS2||clathrin associated protein complex medium subunit|chromatin remodeling Snf/Swi complex subunit|	DS2||Golgi to vacuole transport|chromatin modeling
YBR289W	2	779627	782341	DS|chromatin remodeling Snf/Swi complex subunit|||	DS|chromatin modeling||
iYBR289W	2	782373	782530	DS1||metal homeostasis protein; putative membrane protein||	DS1||protein-vacuolar targeting*|
YBR290W	2	782551	783513	DS|metal homeostasis protein; putative membrane protein|||	DS|protein-vacuolar targeting*||
iYBR290W	2	783498	783636	DS0||||	DS0|||
YBR291C	2	783630	784526	DS|citrate tranporter|||	DS|mitochondrial citrate transport||
iYBR291C	2	784523	784670	DS1||citrate tranporter||	DS1||mitochondrial citrate transport|
YBR292C	2	784659	785027	DS|Hypothetical ORF|||	DS|biological_process unknown||
iYBR292C-0	2	785015	785989	DS2||Hypothetical ORF|Hypothetical ORF|	DS2||biological_process unknown|biological_process unknown
iYBR292C-1	2	786004	786966	DS2||Hypothetical ORF|Hypothetical ORF|	DS2||biological_process unknown|biological_process unknown
YBR293W	2	786965	788386	DS|Hypothetical ORF|||	DS|biological_process unknown||
iYBR293W	2	788393	789203	DS1||sulfate uptake is mediated by specific sulfate transporters SUL1 and SUL2, which control the concentration of endogenous activated sulfate intermediates.||	DS1||sulfate transport|
YBR294W	2	789194	791770	DS|sulfate uptake is mediated by specific sulfate transporters SUL1 and SUL2, which control the concentration of endogenous activated sulfate intermediates.|||	DS|sulfate transport||
iYBR294W	2	791756	792795	DS1||P-type ATPase Cu(2+)-transporting (putative)||	DS1||copper ion homeostasis|
YBR295W	2	792807	796454	DS|P-type ATPase Cu(2+)-transporting (putative)|||	DS|copper ion homeostasis||
iYBR295W	2	796443	796751	DS0||||	DS0|||
YBR296C	2	796753	798474	DS|Na+/Pi symporter (putative)|||	DS|phosphate transport||
iYBR296C-0	2	798473	799482	DS2||Na+/Pi symporter (putative)|MAL-activator protein|	DS2||phosphate transport|regulation of transcription, DNA-dependent*
iYBR296C-1	2	799491	800460	DS2||Na+/Pi symporter (putative)|MAL-activator protein|	DS2||phosphate transport|regulation of transcription, DNA-dependent*
YBR297W	2	800481	801884	DS|MAL-activator protein|||	DS|regulation of transcription, DNA-dependent*||
iYBR297W	2	801875	802590	DS0||||	DS0|||
YBR298C	2	802586	804427	DS|maltose permease|||	DS|alpha-glucoside transport||
iYBR298C	2	804440	805309	DS2||maltose permease|maltase|	DS2||alpha-glucoside transport|maltose catabolism
YBR299W	2	805309	807060	DS|maltase|||	DS|maltose catabolism||
iYBR299W	2	807069	808568	DS0||||	DS0|||
YBR300C	2	808555	809049	DS|Hypothetical ORF|||	DS|biological_process unknown||
YBR301W	2	809015	809374	DS|putative cell wall protein|||	DS|biological_process unknown||
iYBR301W	2	809380	810271	DS0||||	DS0|||
YBR302C	2	810295	811431	DS|Protein with similarity to members of the Cos3/Cos5/Cos1/Cos4/Cos8/Cos6/Cos9 family, coded from subtelomeric region|||	DS|biological_process unknown||
dORF28	2	812351	812713	DS||||	DS|||
dORF29	3	740	1336	DS||||	DS|||
YCLWOMEGA1	3	1179	1429	DS|Ty5 LTR|||	DS|||
YCLWTY5-1A	3	1526	2220	DS||||	DS|||
YCL076W	3	1548	2135	DS|Hypothetical ORF|||	DS|biological_process unknown||
YCL075W	3	2129	2566	DS|Psuedogene: encodes fragment of Ty Pol protein|||	DS|||
YCLWTY5-1B	3	2220	3282	DS||||	DS|||
iYCL075W	3	2558	2839	DS1||Psuedogene: encodes fragment of Ty Pol protein||	DS1||0|
YCL074W	3	2827	3750	DS|Psuedogene: encodes fragment of Ty Pol protein|||	DS|||
YCLWTY5-1C	3	3266	3986	DS||||	DS|||
iYCL074W	3	3735	4071	DS0||||	DS0|||
iYCLWOMEGA2-0	3	4313	5410	DS0||||	DS0|||
dORF30	3	5250	5626	DS||||	DS|||
iYCLWOMEGA2-1	3	5410	6273	DS0||||	DS0|||
YCL073C	3	6479	8323	DS|Hypothetical ORF|||	DS|transport||
YCL070/73C	3	6479	8326	DS||||	DS|||
iYCL073C	3	8311	9708	DS2||Hypothetical ORF|Hypothetical ORF|	DS2||transport|biological_process unknown
dORF31	3	9324	11147	DS||||	DS|||
YCL069W	3	9709	11082	DS|Hypothetical ORF|||	DS|biological_process unknown||
iYCL069W	3	11080	11513	DS0||||	DS0|||
YCL068C	3	11503	12075	DS|Hypothetical ORF|||	DS|biological_process unknown||
iYCL068C	3	12078	12392	DS1||Hypothetical ORF||	DS1||biological_process unknown|
YCL067C	3	12386	13015	DS|Homeobox-domain containing protein which, in haploid cells, acts with MCM1 to repress a-specific genes. In diploid cells alpha2 acts together with a1 to repress transcription of haploid-specific genes.|||	DS|regulation of transcription from Pol II promoter*||
iYCL067C	3	13028	13287	DS2||Homeobox-domain containing protein which, in haploid cells, acts with MCM1 to repress a-specific genes. In diploid cells alpha2 acts together with a1 to repress transcription of haploid-specific genes.|transcription factor|	DS2||regulation of transcription from Pol II promoter*|regulation of transcription from Pol II promoter*
YCL066W	3	13285	13809	DS|transcription factor|||	DS|regulation of transcription from Pol II promoter*||
YCL065W	3	13754	14119	DS|Hypothetical ORF|||	DS|biological_process unknown||
iYCL065W-0	3	14154	14931	DS0||||	DS0|||
iYCL065W-1	3	14956	15794	DS0||||	DS0|||
YCL064C	3	15798	16877	DS|catabolic serine (threonine) dehydratase|||	DS|threonine catabolism*||
iYCL064C	3	16874	17304	DS2||catabolic serine (threonine) dehydratase|the vacuole-specific receptor of Myo2p, a class V myosin|	DS2||threonine catabolism*|vacuole inheritance
YCL063W	3	17293	18561	DS|the vacuole-specific receptor of Myo2p, a class V myosin|||	DS|vacuole inheritance||
YCL062W	3	17955	18542	DS||||	DS|||
iYCL063W	3	18566	18815	DS0||||	DS0|||
YCL061C	3	18816	22106	DS|Mediator of the Replication Checkpoint; required for full activation of Rad53p in response to replication stress.|||	DS|chromatin silencing at telomere*||
YCL060C	3	20425	21377	DS||||	DS|||
iYCL061C	3	21386	22423	DS1||Mediator of the Replication Checkpoint; required for full activation of Rad53p in response to replication stress.||	DS1||chromatin silencing at telomere*|
YCL059C	3	22429	23376	DS|Involved in cell division and spore germination|||	DS|rRNA processing*||
iYCL059C	3	23368	23533	DS1||Involved in cell division and spore germination||	DS1||rRNA processing*|
YCLX01W	3	23511	23909	DS||||	DS|||
YCL058C	3	23523	23978	DS|Function required for Yeast Viability on toxin exposure|||	DS|biological_process unknown||
iYCL058C	3	23966	24775	DS2||Function required for Yeast Viability on toxin exposure|Saccharolysin (oligopeptidase yscD)|	DS2||biological_process unknown|proteolysis and peptidolysis
YCL057W	3	24771	26906	DS|Saccharolysin (oligopeptidase yscD)|||	DS|proteolysis and peptidolysis||
YCL056C	3	26925	27356	DS|Hypothetical ORF|||	DS|biological_process unknown||
iYCL056C	3	27357	27916	DS2||Hypothetical ORF|transcription factor|	DS2||biological_process unknown|meiosis*
YCL055W	3	27932	28936	DS|transcription factor|||	DS|meiosis*||
iYCL055W-0	3	29021	30113	DS1||methyltransferase (putative)||	DS1||rRNA processing|
iYCL055W-1	3	30205	31448	DS1||methyltransferase (putative)||	DS1||rRNA processing|
YCL054W	3	31452	33974	DS|methyltransferase (putative)|||	DS|rRNA processing||
YCLX02C	3	32210	32614	DS||||	DS|||
YCL053C	3	33448	33897	DS||||	DS|||
iYCL054W	3	33961	34144	DS0||||	DS0|||
YCL052C	3	34143	35390	DS|protease B nonderepressible form|||	DS|protein processing||
iYCL052C	3	35394	35871	DS2||protease B nonderepressible form|involved in laminarase resistance|	DS2||protein processing|cell wall organization and biogenesis*
YCL051W	3	35868	37630	DS|involved in laminarase resistance|||	DS|cell wall organization and biogenesis*||
iYCL051W	3	37632	37861	DS0||||	DS0|||
YCL050C	3	37836	38798	DS|diadenosine 5',5'''-P1,P4-tetraphosphate phosphorylase I|||	DS|nucleotide metabolism||
iYCL050C	3	38787	39780	DS1||diadenosine 5',5'''-P1,P4-tetraphosphate phosphorylase I||	DS1||nucleotide metabolism|
YCL049C	3	39786	40721	DS|Hypothetical ORF|||	DS|biological_process unknown||
iYCL049C	3	40719	42160	DS2||Hypothetical ORF|Hypothetical ORF|	DS2||biological_process unknown|biological_process unknown
YCL048W	3	42168	43556	DS|Hypothetical ORF|||	DS|biological_process unknown||
YCLX03C	3	43093	43476	DS||||	DS|||
iYCL048W	3	43544	43660	DS0||||	DS0|||
YCL047C	3	43661	44434	DS|Hypothetical ORF|||	DS|biological_process unknown||
iYCL047C	3	44458	44598	DS1||Hypothetical ORF||	DS1||biological_process unknown|
YCL045C	3	44623	46902	DS|Hypothetical ORF|||	DS|biological_process unknown||
YCL046W	3	46643	46963	DS|Hypothetical ORF|||	DS|biological_process unknown||
iYCL046W	3	46948	47106	DS0||||	DS0|||
YCL044C	3	47111	48361	DS|Hypothetical ORF|||	DS|biological_process unknown||
YCLX04W	3	47401	47847	DS||||	DS|||
iYCL044C	3	48367	48654	DS1||Hypothetical ORF||	DS1||biological_process unknown|
YCL043C	3	48653	50218	DS|protein disulfide isomerase|||	DS|protein folding||
YCL041C	3	50133	50624	DS|Protein required for cell viability|||	DS|biological_process unknown||
YCL042W	3	50587	50943	DS|Hypothetical ORF|||	DS|biological_process unknown||
YCL040W	3	50841	52340	DS|glucokinase|||	DS|carbohydrate metabolism||
iYCL040W	3	52335	52645	DS1||Involved in proteasome-dependent catabolite inactivation of fructose-1,6-bisphosphatase||	DS1||biological_process unknown*|
YCL039W	3	52648	54882	DS|Involved in proteasome-dependent catabolite inactivation of fructose-1,6-bisphosphatase|||	DS|biological_process unknown*||
YCL038C	3	54941	56524	DS|Autophagy gene essential for breakdown of autophagic vesicles in the vacuole|||	DS|protein-vacuolar targeting*||
iYCL038C	3	56553	57370	DS1||Autophagy gene essential for breakdown of autophagic vesicles in the vacuole||	DS1||protein-vacuolar targeting*|
YCL037C	3	57374	58771	DS|Associates with translating ribosomes; may function in the cytoplasm to modulate mRNA translation; may be involved in organization of actin filaments|||	DS|protein biosynthesis||
iYCL037C	3	58759	59034	DS2||Associates with translating ribosomes; may function in the cytoplasm to modulate mRNA translation; may be involved in organization of actin filaments|Great for FULL DEAD box protein activity|	DS2||protein biosynthesis|biological_process unknown
YCL036W	3	59029	60726	DS|Great for FULL DEAD box protein activity|||	DS|biological_process unknown||
iYCL036W	3	60732	60850	DS0||||	DS0|||
YCL035C	3	60841	61170	DS|EC 1.20.4.1|||	DS|response to oxidative stress*||
iYCL035C	3	61170	61922	DS2||EC 1.20.4.1|LAs17 Binding protein|	DS2||response to oxidative stress*|actin filament organization*
YCLX05C	3	62064	62381	DS||||	DS|||
YCL034W	3	62085	62722	DS|LAs17 Binding protein|||	DS|actin filament organization*||
YCL033C	3	62776	63279	DS|Hypothetical ORF|||	DS|response to oxidative stress||
iYCL033C	3	63285	63447	DS2||Hypothetical ORF|contains SAM (sterile alpha motif)|	DS2||response to oxidative stress|signal transduction during conjugation with cellular fusion*
YCL032W	3	63444	64481	DS|contains SAM (sterile alpha motif)|||	DS|signal transduction during conjugation with cellular fusion*||
iYCL032W	3	64475	64682	DS0||||	DS0|||
YCL031C	3	64675	65565	DS|involved in rRNA processing|||	DS|35S primary transcript processing*||
iYCL031C	3	65559	65928	DS1||involved in rRNA processing||	DS1||35S primary transcript processing*|
YCL030C	3	65934	68330	DS|histidinol dehydrogenase|||	DS|histidine biosynthesis||
iYCL030C	3	68323	68613	DS1||histidinol dehydrogenase||	DS1||histidine biosynthesis|
YCL029C	3	68599	69918	DS|Microtubule-associated protein required for microtubule function during mating and mitosis|||	DS|mitotic anaphase B*||
iYCL029C	3	69931	70159	DS2||Microtubule-associated protein required for microtubule function during mating and mitosis|transferable epigenetic modifier, forms a prion responsible for the [PIN(+)] phenotype|	DS2||mitotic anaphase B*|biological_process unknown
YCL028W	3	70153	71367	DS|transferable epigenetic modifier, forms a prion responsible for the [PIN(+)] phenotype|||	DS|biological_process unknown||
YCLX06C	3	70756	71088	DS||||	DS|||
iYCL028W	3	71369	71800	DS1||cell-surface protein required for cell fusion||	DS1||conjugation with cellular fusion|
YCL027W	3	71806	73341	DS|cell-surface protein required for cell fusion|||	DS|conjugation with cellular fusion||
YCLX07W	3	71943	72281	DS||||	DS|||
iYCL027W	3	73342	74706	DS0||||	DS0|||
dORF32	3	73389	73958	DS||||	DS|||
YCL026C	3	74686	75045	DS||||	DS|||
YCL026C-A	3	74752	75225	DS|Protein involved in the integration of lipid signaling pathways with cellular homeostatis|||	DS|negative regulation of fatty acid metabolism||
iYCL026C-A	3	75276	76033	DS1||Protein involved in the integration of lipid signaling pathways with cellular homeostatis||	DS1||negative regulation of fatty acid metabolism|
YCL025C	3	76018	77915	DS|amino acid permease|||	DS|amino acid transport||
YCLX09W	3	76960	77352	DS||||	DS|||
iYCL025C	3	77912	78949	DS1||amino acid permease||	DS1||amino acid transport|
YCL023C	3	78948	79292	DS|Hypothetical ORF|||	DS|biological_process unknown||
dORF33	3	79125	82255	DS||||	DS|||
YCL024W	3	79161	82274	DS|protein kinase|||	DS|protein amino acid phosphorylation*||
YCL022C	3	81569	82081	DS|Hypothetical ORF|||	DS|biological_process unknown||
iYCL022C	3	82085	82472	DS2||Hypothetical ORF|TyA Gag protein|	DS2||biological_process unknown|0
TE(UUC)C	3	82451	82521	DS|tRNA-Glu|||	DS|||
iTE(UUC)C	3	82555	82696	DS2||Hypothetical ORF|TyA Gag protein|	DS2||biological_process unknown|0
YCLCDELTA1	3	83052	83211	DS|Ty1 LTR|||	DS|||
iYCLCDELTA1	3	83188	84058	DS2||Hypothetical ORF|TyA Gag protein|	DS2||biological_process unknown|0
YCL021W	3	84076	84429	DS||||	DS|||
YCL020W	3	85104	86417	DS|TyA Gag protein|||	DS|||
YCL019W	3	86377	90414	DS|TyB Gag-Pol protein|||	DS|||
iYCLWDELTA5	3	90760	90872	DS1||beta-IPM (isopropylmalate) dehydrogenase||	DS1||leucine biosynthesis|
TL(CAA)C	3	90852	90987	DS|tRNA-Leu|||	DS|||
iTL(CAA)C	3	90982	91334	DS1||beta-IPM (isopropylmalate) dehydrogenase||	DS1||leucine biosynthesis|
YCL018W	3	91326	92417	DS|beta-IPM (isopropylmalate) dehydrogenase|||	DS|leucine biosynthesis||
YCLX10C	3	91597	91908	DS||||	DS|||
iYCL018W	3	92406	92789	DS0||||	DS0|||
YCL017C	3	92776	94266	DS|NifS-like protein|||	DS|iron ion homeostasis*||
iYCL017C	3	94269	94620	DS1||NifS-like protein||	DS1||iron ion homeostasis*|
YCL016C	3	94620	95546	DS|Defective in sister Chromatid Cohesion|||	DS|sister chromatid cohesion||
iYCL016C	3	95563	96298	DS2||Defective in sister Chromatid Cohesion|cell cycle regulated protein required for axial bud formation; co-assembles with Bud4p at bud sites|	DS2||sister chromatid cohesion|cytokinesis*
YCL014W	3	96283	99263	DS|cell cycle regulated protein required for axial bud formation; co-assembles with Bud4p at bud sites|||	DS|cytokinesis*||
YCL013W	3	99600	99998	DS||||	DS|||
iYCL014W	3	100384	100495	DS1||||	DS1||0|
YCL012W	3	100498	100954	DS||||	DS|||
dORF34	3	100944	101291	DS||||	DS|||
iYCL012W	3	101245	102059	DS0||||	DS0|||
YCL011C	3	102070	103350	DS|contains RNA recognition motifs|||	DS|telomere maintenance*||
iYCL011C	3	103354	103577	DS1||contains RNA recognition motifs||	DS1||telomere maintenance*|
YCL010C	3	103566	104342	DS|Probable 29kKDa Subunit of SAGA histone acetyltransferase complex|||	DS|histone acetylation||
YCLX11W	3	104246	104704	DS||||	DS|||
iYCL010C	3	104341	104618	DS1||Probable 29kKDa Subunit of SAGA histone acetyltransferase complex||	DS1||histone acetylation|
YCL009C	3	104614	105540	DS|acetolactate synthase regulatory subunit|||	DS|branched chain family amino acid biosynthesis||
iYCL009C	3	105553	105691	DS1||acetolactate synthase regulatory subunit||	DS1||branched chain family amino acid biosynthesis|
YCL008C	3	106239	106594	DS|putative ubiquitin receptor|||	DS|protein-vacuolar targeting*||
iYCL008C	3	106848	106968	DS1||putative ubiquitin receptor||	DS1||protein-vacuolar targeting*|
YCL007C	3	106970	107359	DS|calcofluor white hypersensitivity|||	DS|cell wall organization and biogenesis||
iYCL007C	3	107374	107517	DS1||calcofluor white hypersensitivity||	DS1||cell wall organization and biogenesis|
SNR43	3	107509	107725	DS|small nuclear RNA|||	DS|||
YCL006C	3	107630	107957	DS||||	DS|||
YCL006C	3	107630	107957	DS||||	DS|||
YCLX12W	3	107655	107993	DS||||	DS|||
YCL005W	3	108020	108790	DS|Hypothetical ORF|||	DS|biological_process unknown||
dORF35	3	108713	110292	DS||||	DS|||
iYCL005W	3	108791	109120	DS1||17 kDa phosphatidylglycerolphosphate synthase||	DS1||phospholipid biosynthesis|
YCL004W	3	109191	110666	DS|17 kDa phosphatidylglycerolphosphate synthase|||	DS|phospholipid biosynthesis||
YCL003W	3	109824	110353	DS||||	DS|||
iYCL004W	3	110346	110927	DS0||||	DS0|||
YCL002C	3	110918	111294	DS|Hypothetical ORF|||	DS|biological_process unknown||
iYCL002C	3	111305	111923	DS2||Hypothetical ORF|Protein involved in retention of membrane proteins, including Sec12p, in the ER; localized to Golgi, where it may function in returning membrane proteins to the ER|	DS2||biological_process unknown|ER to Golgi transport
YCL001W	3	111913	112476	DS|Protein involved in retention of membrane proteins, including Sec12p, in the ER; localized to Golgi, where it may function in returning membrane proteins to the ER|||	DS|ER to Golgi transport||
iYCL001W	3	112470	113063	DS1||Hypothetical ORF||	DS1||biological_process unknown|
dORF36	3	112835	113688	DS||||	DS|||
YCL001W-A	3	113077	113535	DS|Hypothetical ORF|||	DS|biological_process unknown||
iYCL001W-A	3	113540	114366	DS1||Hypothetical ORF||	DS1||biological_process unknown|
CEN3	3	114365	114492	DS1|Chromosome III centromere|Hypothetical ORF||	DS1||biological_process unknown|
iCEN3	3	114477	115670	DS1||Hypothetical ORF||	DS1||biological_process unknown|
YCR001W	3	115682	115993	DS|Hypothetical ORF|||	DS|biological_process unknown||
iYCR001W	3	115996	117376	DS0||||	DS0|||
YCR002C	3	117374	118339	DS|septin|||	DS|cell wall organization and biogenesis*||
iYCR002C	3	118324	118611	DS2||septin|ribosomal protein (YmL32)|	DS2||cell wall organization and biogenesis*|protein biosynthesis
YCR003W	3	118617	119165	DS|ribosomal protein (YmL32)|||	DS|protein biosynthesis||
iYCR003W	3	119165	119573	DS0||||	DS0|||
YCR004C	3	119569	120309	DS|Protein with similarity to S. pombe brefeldin A resistance protein obr1 and E. coli WrbA protein which stimulates binding of Trp repressor to DNA|||	DS|biological_process unknown||
iYCR004C	3	120294	120931	DS1||Protein with similarity to S. pombe brefeldin A resistance protein obr1 and E. coli WrbA protein which stimulates binding of Trp repressor to DNA||	DS1||biological_process unknown|
YCR005C	3	120940	122319	DS|citrate synthase|||	DS|glutamate biosynthesis*||
iYCR005C	3	122309	122525	DS1||citrate synthase||	DS1||glutamate biosynthesis*|
YCR006C	3	122524	122994	DS|Hypothetical ORF|||	DS|biological_process unknown||
iYCR006C	3	122996	123578	DS1||Hypothetical ORF||	DS1||biological_process unknown|
TP(AGG)C	3	123558	123652	DS|tRNA-Pro|||	DS|||
iTP(AGG)C	3	123649	124115	DS1||Hypothetical ORF||	DS1||biological_process unknown|
YCRCDELTA6	3	124126	124469	DS|Ty1 LTR|||	DS|||
iYCRCDELTA6-0	3	124446	125228	DS1||Hypothetical ORF||	DS1||biological_process unknown|
iYCRCDELTA6-A	3	124446	125228	DS1||Hypothetical ORF||	DS1||biological_process unknown|
iYCRCDELTA6-B	3	125221	125988	DS1||Hypothetical ORF||	DS1||biological_process unknown|
YCR007C	3	126005	126721	DS|Hypothetical ORF|||	DS|biological_process unknown||
iYCR007C	3	126722	127720	DS2||Hypothetical ORF|Protein with similarity to Npr1p protein kinase|	DS2||biological_process unknown|G1/S transition of mitotic cell cycle*
TN(GUU)C	3	127702	127794	DS|tRNA-Asn|||	DS|||
iTN(GUU)C	3	127772	128459	DS2||Hypothetical ORF|Protein with similarity to Npr1p protein kinase|	DS2||biological_process unknown|G1/S transition of mitotic cell cycle*
YCR008W	3	128467	130275	DS|Protein with similarity to Npr1p protein kinase|||	DS|G1/S transition of mitotic cell cycle*||
iYCR008W	3	130259	130733	DS0||||	DS0|||
YCR009C	3	130739	131533	DS|Protein required for viability after N, C, or S starvation. The BAR adaptor proteins encoded by RVS167 and RVS161 form a complex that regulates actin, endocytosis, and viability following starvation or osmotic stress.|||	DS|endocytosis*||
iYCR009C	3	131526	132276	DS1||Protein required for viability after N, C, or S starvation. The BAR adaptor proteins encoded by RVS167 and RVS161 form a complex that regulates actin, endocytosis, and viability following starvation or osmotic stress.||	DS1||endocytosis*|
YCR010C	3	132267	133115	DS|transmembrane protein|||	DS|meiosis*||
iYCR010C	3	133124	133730	DS1||transmembrane protein||	DS1||meiosis*|
YCR011C	3	133718	136864	DS|Shows homology to ATP-dependent permeases|||	DS|transport||
YCRX01W	3	136542	136844	DS||||	DS|||
iYCR011C	3	136851	137713	DS2||Shows homology to ATP-dependent permeases|3-phosphoglycerate kinase|	DS2||transport|gluconeogenesis*
YCR012W	3	137743	138990	DS|3-phosphoglycerate kinase|||	DS|gluconeogenesis*||
YCR013C	3	138396	139040	DS|Protein required for cell viability|||	DS|biological_process unknown||
iYCR013C	3	139025	139185	DS1||Protein required for cell viability||	DS1||biological_process unknown|
YCR014C	3	139179	140924	DS|DNA polymerase IV|||	DS|double-strand break repair*||
iYCR014C	3	140911	141217	DS1||DNA polymerase IV||	DS1||double-strand break repair*|
YCR015C	3	141211	142161	DS|Hypothetical ORF|||	DS|biological_process unknown||
iYCR015C	3	142174	142370	DS2||Hypothetical ORF|Hypothetical ORF|	DS2||biological_process unknown|biological_process unknown
SNR33	3	142352	142538	DS|small nucleolar RNA|||	DS|||
iSNR33	3	142525	142640	DS2||Hypothetical ORF|Hypothetical ORF|	DS2||biological_process unknown|biological_process unknown
iYCRCDELTA7	3	143074	143628	DS2||Hypothetical ORF|Hypothetical ORF|	DS2||biological_process unknown|biological_process unknown
YCR016W	3	143631	144500	DS|Hypothetical ORF|||	DS|biological_process unknown||
iYCR016W	3	144500	144767	DS0||||	DS0|||
YCR017C	3	144767	147625	DS|0|||	DS|cell wall organization and biogenesis*||
iYCR017C	3	147624	148215	DS1||0||	DS1||cell wall organization and biogenesis*|
YCR018C	3	148221	148894	DS|involved in the processing of pre-rRNA to mature rRNA|||	DS|rRNA processing||
iYCR018C	3	148900	149472	DS1||involved in the processing of pre-rRNA to mature rRNA||	DS1||rRNA processing|
iYCRWDELTA8	3	149800	149923	DS1||involved in the processing of pre-rRNA to mature rRNA||	DS1||rRNA processing|
iTM(CAU)C	3	149981	150205	DS1||involved in the processing of pre-rRNA to mature rRNA||	DS1||rRNA processing|
YCRWDELTA9	3	150223	150546	DS|Ty1 LTR|||	DS|||
iYCRWDELTA9	3	150555	150675	DS1||involved in the processing of pre-rRNA to mature rRNA||	DS1||rRNA processing|
YCRCTAU1	3	150705	151048	DS|Ty4 LTR|||	DS|||
iYCRCTAU1	3	151073	151258	DS1||involved in the processing of pre-rRNA to mature rRNA||	DS1||rRNA processing|
iTK(CUU)C	3	151345	151499	DS1||involved in the processing of pre-rRNA to mature rRNA||	DS1||rRNA processing|
iYCR018C-A	3	151859	152846	DS2||Similar to probable membrane protein YLR334C and ORF YOL106W|Protein necessary for structural stability of L-A double-stranded RNA-containing particles|	DS2|||virus-host interaction
YCR019W	3	152834	153922	DS|Protein necessary for structural stability of L-A double-stranded RNA-containing particles|||	DS|virus-host interaction||
iYCR019W	3	153922	154014	DS0||||	DS0|||
YCR020C	3	154006	154650	DS|Transcription regulator|||	DS|mitochondrion organization and biogenesis*||
iYCR020C	3	154648	154823	DS1||Transcription regulator||	DS1||mitochondrion organization and biogenesis*|
YCR020C-A	3	154824	155087	DS|Like Sm protein; member of the Sm protein family, though slightly divergent because Mak31/Lsm9p does not contain a glycine or cysteine at amino acid 107.|||	DS|virus-host interaction*||
iYCR020C-A	3	155097	155327	DS2||Like Sm protein; member of the Sm protein family, though slightly divergent because Mak31/Lsm9p does not contain a glycine or cysteine at amino acid 107.|High-Temperature Lethal|	DS2||virus-host interaction*|regulation of cell cycle*
YCR020W-B	3	155317	155550	DS|High-Temperature Lethal|||	DS|regulation of cell cycle*||
iYCR020W-B	3	155540	156107	DS0||||	DS0|||
YCR021C	3	156101	157096	DS|Protein induced by heat shock, ethanol treatment, and entry into stationary phase; located in plasma membrane|||	DS|response to stress*||
iYCR021C	3	157087	157411	DS1||Protein induced by heat shock, ethanol treatment, and entry into stationary phase; located in plasma membrane||	DS1||response to stress*|
YCR022C	3	157413	157754	DS|Hypothetical ORF|||	DS|biological_process unknown||
iYCR022C	3	157746	158545	DS1||Hypothetical ORF||	DS1||biological_process unknown|
YCR023C	3	158530	160362	DS|Hypothetical ORF|||	DS|biological_process unknown||
iYCR023C	3	160357	160751	DS1||Hypothetical ORF||	DS1||biological_process unknown|
YCR024C	3	160736	162211	DS|Hypothetical ORF|||	DS|protein biosynthesis||
iYCR024C	3	162216	162945	DS1||Hypothetical ORF||	DS1||protein biosynthesis|
YCR024C-A	3	162937	163056	DS|proteolipid associated with plasma membrane H(+)-ATPase (Pma1p)|||	DS|cation transport||
iYCR024C-A	3	163063	163452	DS1||proteolipid associated with plasma membrane H(+)-ATPase (Pma1p)||	DS1||cation transport|
YCR025C	3	163438	163845	DS|Hypothetical ORF|||	DS|biological_process unknown||
iYCR025C	3	163848	164103	DS1||Hypothetical ORF||	DS1||biological_process unknown|
YCR026C	3	164103	166328	DS|Hypothetical ORF|||	DS|biological_process unknown||
iYCR026C	3	166360	167332	DS1||Hypothetical ORF||	DS1||biological_process unknown|
YCR027C	3	167362	167988	DS|Rheb|||	DS|arginine transport*||
iYCR027C	3	167998	168304	DS1||Rheb||	DS1||arginine transport*|
iTQ(UUG)C	3	169061	169221	DS1||Rheb||	DS1||arginine transport*|
YCRWDELTA11	3	169574	169881	DS|Ty1 LTR|||	DS|||
iYCRWDELTA11	3	169880	170877	DS1||Rheb||	DS1||arginine transport*|
YCR028C	3	170878	172413	DS|Plasma Membrane H+-Pantothenate Symporter|||	DS|pantothenate transport||
iYCR028C	3	172426	172930	DS1||Plasma Membrane H+-Pantothenate Symporter||	DS1||pantothenate transport|
YCR029C	3	172554	172976	DS||||	DS|||
YCR028C-A	3	172942	173429	DS|DNA binding protein|||	DS|mitochondrial genome maintenance||
iYCR028C-A	3	173432	173818	DS1||DNA binding protein||	DS1||mitochondrial genome maintenance|
YCR030C	3	173818	176427	DS|Suppressor of Yeast Profilin deletion|||	DS|biological_process unknown||
YCR029C-A	3	173821	176433	DS||||	DS|||
YCRX02C	3	174693	175148	DS||||	DS|||
iYCR030C	3	176417	177181	DS1||Suppressor of Yeast Profilin deletion||	DS1||biological_process unknown|
SNR65	3	177178	177277	DS|small nucleolar RNA snR65|||	DS|||
iSNR65	3	177274	177492	DS1||Suppressor of Yeast Profilin deletion||	DS1||biological_process unknown|
YCR031C	3	177492	178209	DS|ribosomal protein S14A (rp59A)|||	DS|protein biosynthesis*||
iYCR031C	3	178214	178614	DS2||ribosomal protein S14A (rp59A)|beige protein homologue 1|	DS2||protein biosynthesis*|response to pH
SNR189	3	178599	178787	DS|small nucleolar RNA|||	DS|||
iSNR189	3	178800	179497	DS2||ribosomal protein S14A (rp59A)|beige protein homologue 1|	DS2||protein biosynthesis*|response to pH
YCR032W	3	179515	186015	DS|beige protein homologue 1|||	DS|response to pH||
YCRX03C	3	181487	181795	DS||||	DS|||
iYCR032W	3	186015	186481	DS1||0||	DS1||histone deacetylation*|
YCR033W	3	186484	190161	DS|0|||	DS|histone deacetylation*||
iYCR033W	3	190168	190583	DS1||ELO1 homolog||	DS1||sphingolipid biosynthesis*|
YCR034W	3	190587	191627	DS|ELO1 homolog|||	DS|sphingolipid biosynthesis*||
iYCR034W	3	191622	191813	DS0||||	DS0|||
YCR035C	3	191826	193007	DS|exosome 3->5 exoribonuclease complex component with Rrp4p, Rrp41p, Rrp42p and Dis3p (Rrp44p)|||	DS|35S primary transcript processing*||
YCRX04W	3	192211	192624	DS||||	DS|||
iYCR035C	3	193010	193283	DS2||exosome 3->5 exoribonuclease complex component with Rrp4p, Rrp41p, Rrp42p and Dis3p (Rrp44p)|ribokinase|	DS2||35S primary transcript processing*|ribose metabolism
YCR036W	3	193292	194293	DS|ribokinase|||	DS|ribose metabolism||
iYCR036W	3	194275	194412	DS0||||	DS0|||
YCR037C	3	194406	197174	DS|phosphate permease|||	DS|phosphate transport||
iYCR037C	3	197179	197628	DS1||phosphate permease||	DS1||phosphate transport|
YCR038C	3	197613	199229	DS|GTP/GDP exchange factor for Rsr1 protein|||	DS|pseudohyphal growth*||
iYCR038C	3	199232	199544	DS1||GTP/GDP exchange factor for Rsr1 protein||	DS1||pseudohyphal growth*|
YCR039C	3	199538	200167	DS|Homeobox-domain containing protein which, in haploid cells, acts with MCM1 to repress a-specific genes. In diploid cells alpha2 acts together with a1 to repress transcription of haploid-specific genes.|||	DS|regulation of transcription from Pol II promoter*||
iYCR039C	3	200180	200439	DS2||Homeobox-domain containing protein which, in haploid cells, acts with MCM1 to repress a-specific genes. In diploid cells alpha2 acts together with a1 to repress transcription of haploid-specific genes.|transcription factor|	DS2||regulation of transcription from Pol II promoter*|regulation of transcription from Pol II promoter*
YCR040W	3	200437	200961	DS|transcription factor|||	DS|regulation of transcription from Pol II promoter*||
YCR041W	3	200906	201235	DS|Hypothetical ORF|||	DS|biological_process unknown||
YCR042C	3	201166	205386	DS|TATA binding protein-associated factor|||	DS|transcription initiation from Pol II promoter*||
YCRX05W	3	203027	203506	DS||||	DS|||
iYCR042C	3	205395	206258	DS1||TATA binding protein-associated factor||	DS1||transcription initiation from Pol II promoter*|
YCR043C	3	206253	206633	DS|Hypothetical ORF|||	DS|biological_process unknown||
iYCR043C	3	206640	206864	DS1||Hypothetical ORF||	DS1||biological_process unknown|
YCR044C	3	206869	207939	DS|Protein Processing in the ER|||	DS|response to unfolded protein*||
YCRX07W	3	207585	208139	DS||||	DS|||
iYCR044C	3	207941	208133	DS1||Protein Processing in the ER||	DS1||response to unfolded protein*|
YCR045C	3	208127	209599	DS|Hypothetical ORF|||	DS|biological_process unknown||
YCRX06W	3	208746	209096	DS||||	DS|||
iYCR045C	3	209601	209913	DS1||Hypothetical ORF||	DS1||biological_process unknown|
YCR046C	3	209906	210412	DS|mitochondrial ribosomal protein|||	DS|protein biosynthesis||
iYCR046C	3	210403	210710	DS1||mitochondrial ribosomal protein||	DS1||protein biosynthesis|
YCR047C	3	210710	211534	DS|0|||	DS|bud site selection||
iYCR047C	3	211522	211870	DS1||0||	DS1||bud site selection|
YCR049C	3	211863	212306	DS|Hypothetical ORF|||	DS|biological_process unknown||
YCR048W	3	211924	213753	DS|acyl-CoA cholesterol acyltransferase (sterol-ester synthetase)|||	DS|sterol metabolism||
YCRX08W	3	213117	213428	DS||||	DS|||
YCR050C	3	213456	213761	DS|Hypothetical ORF|||	DS|biological_process unknown||
iYCR050C	3	213760	214072	DS2||Hypothetical ORF|Hypothetical ORF|	DS2||biological_process unknown|biological_process unknown
YCR051W	3	214066	214731	DS|Hypothetical ORF|||	DS|biological_process unknown||
iYCR051W	3	214723	214980	DS1||a subunit of RSC, a fifteen-protein chromatin remodeling complex and related to the swi/snf complex.||	DS1||chromatin modeling|
YCR052W	3	214989	216437	DS|a subunit of RSC, a fifteen-protein chromatin remodeling complex and related to the swi/snf complex.|||	DS|chromatin modeling||
iYCR052W	3	216448	216693	DS1||threonine synthase||	DS1||threonine metabolism|
YCR053W	3	216692	218233	DS|threonine synthase|||	DS|threonine metabolism||
iYCR053W	3	218208	218361	DS0||||	DS0|||
YCR054C	3	218368	220056	DS|CTR86 shares a terminator region with THR4. CTR86 contains aGCN4 responsive site suggesting it may also be involved in amino acid biosynthesis.|||	DS|biological_process unknown||
iYCR054C	3	220059	220449	DS1||CTR86 shares a terminator region with THR4. CTR86 contains aGCN4 responsive site suggesting it may also be involved in amino acid biosynthesis.||	DS1||biological_process unknown|
YCR057C	3	220449	223217	DS|U3 snoRNP protein|||	DS|establishment of cell polarity (sensu Saccharomyces)*||
YCR055C	3	220452	221456	DS||||	DS|||
YCR056W	3	221153	221521	DS||||	DS|||
YCR058C	3	222917	223223	DS||||	DS|||
iYCR057C	3	223214	223445	DS1||U3 snoRNP protein||	DS1||establishment of cell polarity (sensu Saccharomyces)*|
YCR059C	3	223446	224219	DS|piecemeal microautophagy of the nucleus (PMN)|||	DS|regulation of amino acid metabolism||
iYCR059C	3	224211	224392	DS2||piecemeal microautophagy of the nucleus (PMN)|Hypothetical ORF|	DS2||regulation of amino acid metabolism|biological_process unknown
YCR060W	3	224394	224726	DS|Hypothetical ORF|||	DS|biological_process unknown||
iYCR060W	3	224718	225568	DS1||Hypothetical ORF||	DS1||biological_process unknown|
YCR061W	3	225558	227311	DS|Hypothetical ORF|||	DS|biological_process unknown||
YCR062W	3	227091	227450	DS||||	DS|||
iYCR062W	3	227436	227944	DS0||||	DS0|||
TS(CGA)C	3	227943	228046	DS|tRNA-Ser|||	DS|||
dORF37	3	228033	229777	DS||||	DS|||
YCR064C	3	228087	228494	DS|Hypothetical ORF|||	DS|biological_process unknown||
YCR063W	3	228313	228783	DS|0|||	DS|bud site selection||
iYCR063W	3	228785	229301	DS1||forkhead protein||	DS1||transcription initiation from Pol II promoter*|
YCR065W	3	229305	230899	DS|forkhead protein|||	DS|transcription initiation from Pol II promoter*||
iYCR065W	3	230886	231503	DS1||zinc finger protein||	DS1||DNA repair|
YCR066W	3	231495	232955	DS|zinc finger protein|||	DS|DNA repair||
YCRX09C	3	231752	232069	DS||||	DS|||
YCRX10W	3	231914	232228	DS||||	DS|||
iYCR066W	3	232943	233131	DS0||||	DS0|||
YCR067C	3	233117	236311	DS|Sed4p is an integral ER membrane protein, which, along along with its close homolog, Sec12p, is involved in vesicle formation at the ER|||	DS|ER to Golgi transport||
YCRX11W	3	235458	235832	DS||||	DS|||
iYCR067C	3	236333	237178	DS2||Sed4p is an integral ER membrane protein, which, along along with its close homolog, Sec12p, is involved in vesicle formation at the ER|lipase (putative)|	DS2||ER to Golgi transport|autophagy*
YCR068W	3	237209	238496	DS|lipase (putative)|||	DS|autophagy*||
iYCR068W	3	238484	239047	DS1||peptidyl-prolyl cis-trans isomerase (PPIase)||	DS1||biological_process unknown|
YCR069W	3	239050	240003	DS|peptidyl-prolyl cis-trans isomerase (PPIase)|||	DS|biological_process unknown||
YCR070W	3	239050	240006	DS||||	DS|||
iYCR069W	3	240003	240169	DS0||||	DS0|||
YCR071C	3	240095	240532	DS|required for integrity of mitochondrial genome|||	DS|protein biosynthesis||
iYCR071C	3	240540	240808	DS1||required for integrity of mitochondrial genome||	DS1||protein biosynthesis|
YCR072C	3	240797	242341	DS|Protein required for cell viability|||	DS|biological_process unknown||
iYCR072C	3	242332	242638	DS1||Protein required for cell viability||	DS1||biological_process unknown|
YCR073C	3	242633	246573	DS|functionally redundant with, and homologous to, SSK2|||	DS|protein amino acid phosphorylation*||
YCRX12W	3	243040	243480	DS||||	DS|||
iYCR073C	3	246567	246952	DS2||functionally redundant with, and homologous to, SSK2|multicopy suppressor of los1-1|	DS2||protein amino acid phosphorylation*|tRNA processing
YCR073W-A	3	246959	247903	DS|multicopy suppressor of los1-1|||	DS|tRNA processing||
YCR074C	3	246991	247311	DS||||	DS|||
iYCR073W-A	3	247890	248039	DS0||||	DS0|||
YCR075C	3	248026	248805	DS|Suppressor of ERD1 mutation; seven transmembrane domain protein|||	DS|cystine transport||
iYCR075C	3	248793	249300	DS1||Suppressor of ERD1 mutation; seven transmembrane domain protein||	DS1||cystine transport|
YCR076C	3	249286	250035	DS|Hypothetical ORF|||	DS|biological_process unknown||
YCRX14W	3	249919	250236	DS||||	DS|||
iYCR076C	3	250049	250204	DS1||Hypothetical ORF||	DS1||biological_process unknown|
YCR077C	3	250231	252618	DS|Necessary for accurate chromosome transmission during cell; Involved in mRNA turnover|||	DS|chromosome segregation*||
YCRX15W	3	251640	251948	DS||||	DS|||
iYCR077C	3	252628	252842	DS2||Necessary for accurate chromosome transmission during cell; Involved in mRNA turnover|Hypothetical ORF|	DS2||chromosome segregation*|biological_process unknown
YCR079W	3	252841	254147	DS|Hypothetical ORF|||	DS|biological_process unknown||
iYCR079W	3	254153	254371	DS1||activation mediator subcomplex of RNA polymerase I holoenzyme||	DS1||negative regulation of transcription from Pol II promoter|
YCR081W	3	254367	258647	DS|activation mediator subcomplex of RNA polymerase I holoenzyme|||	DS|negative regulation of transcription from Pol II promoter||
YCR080W	3	254367	258650	DS||||	DS|||
iYCR081W	3	258642	258872	DS1||Hypothetical ORF||	DS1||biological_process unknown|
YCR082W	3	258879	259262	DS|Hypothetical ORF|||	DS|biological_process unknown||
iYCR082W	3	259268	259574	DS1||thioredoxin||	DS1||response to oxidative stress|
YCR083W	3	259574	259954	DS|thioredoxin|||	DS|response to oxidative stress||
iYCR083W	3	259967	260309	DS0||||	DS0|||
YCR084C	3	260304	262442	DS|glucose repression regulatory protein, exhibits similarity to beta subunits of G proteins|||	DS|negative regulation of transcription||
iYCR084C	3	262444	262905	DS2||glucose repression regulatory protein, exhibits similarity to beta subunits of G proteins|Hypothetical ORF|	DS2||negative regulation of transcription|biological_process unknown
YCRX16C	3	262731	263192	DS||||	DS|||
YCR085W	3	262912	263262	DS|Hypothetical ORF|||	DS|biological_process unknown||
iYCR085W	3	263260	263380	DS1||Chromosome segregation in meiosis||	DS1||meiotic chromosome segregation|
YCR086W	3	263388	263957	DS|Chromosome segregation in meiosis|||	DS|meiotic chromosome segregation||
YCR087W	3	263972	264484	DS|Hypothetical ORF|||	DS|biological_process unknown||
iYCR087C-A	3	264447	265068	DS2||Hypothetical ORF|actin binding protein|	DS2||biological_process unknown|establishment of cell polarity (sensu Saccharomyces)*
YCR088W	3	265064	266839	DS|actin binding protein|||	DS|establishment of cell polarity (sensu Saccharomyces)*||
dORF38	3	265165	265555	DS||||	DS|||
YCRX17W	3	266346	266717	DS||||	DS|||
iYCR088W	3	266832	267435	DS1||GPI-anchored cell wall protein (putative)||	DS1||cellular morphogenesis during conjugation with cellular fusion*|
YCR089W	3	267430	272256	DS|GPI-anchored cell wall protein (putative)|||	DS|cellular morphogenesis during conjugation with cellular fusion*||
YCRX18C	3	269713	270120	DS||||	DS|||
YCR090C	3	272308	272853	DS|Hypothetical ORF|||	DS|biological_process unknown||
iYCR090C-0	3	272852	273622	DS2||Hypothetical ORF|similar to cyclic nucleotide-dependent protein kinase subfamily and the protein kinase C subfamily|	DS2||biological_process unknown|biological_process unknown
iYCR090C-1	3	273622	274411	DS2||Hypothetical ORF|similar to cyclic nucleotide-dependent protein kinase subfamily and the protein kinase C subfamily|	DS2||biological_process unknown|biological_process unknown
YCR091W	3	274400	276578	DS|similar to cyclic nucleotide-dependent protein kinase subfamily and the protein kinase C subfamily|||	DS|biological_process unknown||
iYCR091W	3	276579	276762	DS0||||	DS0|||
YCR092C	3	276757	279897	DS|mutS homolog|||	DS|DNA recombination*||
YCRX19W	3	279235	279594	DS||||	DS|||
iYCR092C	3	279893	280113	DS2||mutS homolog|transcriptional regulator|	DS2||DNA recombination*|regulation of transcription from Pol II promoter*
YCR093W	3	280113	286436	DS|transcriptional regulator|||	DS|regulation of transcription from Pol II promoter*||
YCRX20C	3	282116	282427	DS||||	DS|||
iYCR093W	3	286426	286767	DS1||cell division cycle mutant||	DS1||G1 phase of mitotic cell cycle*|
YCR094W	3	286758	287930	DS|cell division cycle mutant|||	DS|G1 phase of mitotic cell cycle*||
iYCR094W	3	287930	288140	DS0||||	DS0|||
YCR095C	3	288163	289248	DS|Hypothetical ORF|||	DS|biological_process unknown||
dORF39	3	288385	288821	DS||||	DS|||
dORF40	3	288752	289040	DS||||	DS|||
iYCR095C-0	3	289251	290316	DS1||Hypothetical ORF||	DS1||biological_process unknown|
iYCR095C-1	3	290312	291381	DS1||Hypothetical ORF||	DS1||biological_process unknown|
YCRWDELTA12	3	291360	291704	DS|Ty1 LTR|||	DS|||
iYCRWDELTA12	3	291690	291923	DS1||Hypothetical ORF||	DS1||biological_process unknown|
YCRWOMEGA3	3	291901	292171	DS|Ty5 LTR|||	DS|||
iYCRWOMEGA3	3	292146	293175	DS1||Hypothetical ORF||	DS1||biological_process unknown|
dORF41	3	293055	293261	DS||||	DS|||
YCR096C	3	293172	293528	DS|Silenced copy of A2, which encodes a protein of unknown function.|||	DS|biological_process unknown||
iYCR096C	3	293522	293828	DS2||Silenced copy of A2, which encodes a protein of unknown function.|homeobox transcription factor|	DS2||biological_process unknown|regulation of transcription, mating-type specific
YCR097W	3	293831	294314	DS|homeobox transcription factor|||	DS|regulation of transcription, mating-type specific||
YCR097W-A	3	293848	294251	DS|Hypothetical ORF identified by homology. See FEBS Letters [2000] 487:31-36. (ChrIII)|||	DS|biological_process unknown||
IntYCR097W-A1	3	293928	293980	DS||||	DS|||
IntYCR097W-A2	3	294224	294298	DS||||	DS|||
iYCR097W	3	294327	295001	DS0||||	DS0|||
iYCRWDELTA13	3	295329	295469	DS0||||	DS0|||
iTT(AGU)C	3	295534	295964	DS0||||	DS0|||
YCRCDELTA14	3	295944	296179	DS|Ty1 LTR|||	DS|||
iYCRCDELTA14	3	296200	297033	DS0||||	DS0|||
YCR098C	3	297042	298595	DS|permease involved in the uptake of glycerophosphoinositol (GroPIns)|||	DS|phospholipid transport||
iYCR098C-0	3	298587	299726	DS1||permease involved in the uptake of glycerophosphoinositol (GroPIns)||	DS1||phospholipid transport|
dORF42	3	298991	300477	DS||||	DS|||
iYCR098C-1	3	299706	300819	DS1||permease involved in the uptake of glycerophosphoinositol (GroPIns)||	DS1||phospholipid transport|
YCR099C	3	300825	301289	DS|Hypothetical ORF|||	DS|biological_process unknown||
YCR100C	3	301264	302211	DS|Hypothetical ORF|||	DS|biological_process unknown||
iYCR100C	3	302223	302469	DS1||Hypothetical ORF||	DS1||biological_process unknown|
dORF43	3	302460	302663	DS||||	DS|||
YCR101C	3	302475	303020	DS|Hypothetical ORF|||	DS|biological_process unknown||
iYCR101C	3	303023	304358	DS1||Hypothetical ORF||	DS1||biological_process unknown|
YCR102C	3	304354	305457	DS|Hypothetical ORF|||	DS|biological_process unknown||
dORF44	3	304683	305653	DS||||	DS|||
iYCR102C	3	305452	306726	DS2||Hypothetical ORF|Similar to several yeast probable membrane proteins, including YNR075W and YFL062W|	DS2||biological_process unknown|biological_process unknown
YCR102W-A	3	306731	306917	DS|Similar to several yeast probable membrane proteins, including YNR075W and YFL062W|||	DS|biological_process unknown||
iYCR102W-A	3	306929	307243	DS0||||	DS0|||
YCR103C	3	307250	307582	DS||||	DS|||
YCR103C	3	307250	307582	DS||||	DS|||
iYCR103C	3	307581	307800	DS2|||member of the seripauperin protein/gene family (see Gene_class PAU)|	DS2||0|biological_process unknown
YCR104W	3	307797	308168	DS|member of the seripauperin protein/gene family (see Gene_class PAU)|||	DS|biological_process unknown||
iYCR104W	3	308172	309076	DS1||medium chain alcohol dehydrogenase||	DS1||alcohol metabolism|
YCR105W	3	309066	310148	DS|medium chain alcohol dehydrogenase|||	DS|alcohol metabolism||
iYCR105W	3	310180	310923	DS1||transcriptional regulator||	DS1||response to xenobiotic stimulus|
YCR106W	3	310954	313449	DS|transcriptional regulator|||	DS|response to xenobiotic stimulus||
YCRX21C	3	313073	313459	DS||||	DS|||
iYCR106W	3	313455	313891	DS1||aryl-alcohol dehydrogenase (putative)||	DS1||aldehyde metabolism|
YCR107W	3	313886	314974	DS|aryl-alcohol dehydrogenase (putative)|||	DS|aldehyde metabolism||
dORF45	3	314009	314357	DS||||	DS|||
dORF46	3	314518	315012	DS||||	DS|||
TEL3R	3	314984	316527	DS1||Protein with strong similarity to other subtelomerically-encoded proteins such as Cos5p, Ybr302p, Cos3p, Cos1p, Cos4p, Cos8p, Cos6p, Cos9p||	DS1||biological_process unknown|
YDL248W	4	1805	2953	DS|Protein with strong similarity to other subtelomerically-encoded proteins such as Cos5p, Ybr302p, Cos3p, Cos1p, Cos4p, Cos8p, Cos6p, Cos9p|||	DS|biological_process unknown||
iYDL248W-0	4	2942	4476	DS1||alpha-glucoside permease||	DS1||carbohydrate transport|
dORF47	4	3583	4073	DS||||	DS|||
iYDL248W-1	4	4489	5966	DS1||alpha-glucoside permease||	DS1||carbohydrate transport|
YDL247W	4	5988	7814	DS|alpha-glucoside permease|||	DS|carbohydrate transport||
iYDL247W	4	7808	8697	DS0||||	DS0|||
YDL246C	4	8683	9753	DS|0|||	DS|biological_process unknown||
iYDL246C-0	4	9783	10681	DS1||0||	DS1||biological_process unknown|
iYDL246C-1	4	10706	11650	DS1||0||	DS1||biological_process unknown|
dORF48	4	10838	11200	DS||||	DS|||
YDL245C	4	11657	13357	DS|hexose transporter|||	DS|hexose transport||
iYDL245C-0	4	13351	14779	DS2||hexose transporter|Product of gene unknown|	DS2||hexose transport|thiamin biosynthesis
dORF49	4	13890	14328	DS||||	DS|||
iYDL245C-1	4	14783	16202	DS2||hexose transporter|Product of gene unknown|	DS2||hexose transport|thiamin biosynthesis
dORF50	4	14927	15386	DS||||	DS|||
YDL244W	4	16207	17226	DS|Product of gene unknown|||	DS|thiamin biosynthesis||
iYDL244W	4	17211	17578	DS0||||	DS0|||
YDL243C	4	17577	18563	DS|aryl-alcohol dehydrogenase (putative)|||	DS|aldehyde metabolism||
iYDL243C	4	18551	18952	DS2||aryl-alcohol dehydrogenase (putative)|Hypothetical ORF|	DS2||aldehyde metabolism|biological_process unknown
YDL242W	4	18962	19312	DS|Hypothetical ORF|||	DS|biological_process unknown||
iYDL242W	4	19309	20649	DS1||Hypothetical ORF||	DS1||biological_process unknown|
YDL241W	4	20638	21006	DS|Hypothetical ORF|||	DS|biological_process unknown||
iYDL241W-0	4	21012	21919	DS1||similar to LIM-domain proteins and to rho/rac GTPase-activating family of proteins||	DS1||small GTPase mediated signal transduction*|
iYDL241W-1	4	21917	22828	DS1||similar to LIM-domain proteins and to rho/rac GTPase-activating family of proteins||	DS1||small GTPase mediated signal transduction*|
YDL240W	4	22826	25876	DS|similar to LIM-domain proteins and to rho/rac GTPase-activating family of proteins|||	DS|small GTPase mediated signal transduction*||
iYDL240W	4	25887	26385	DS0||||	DS0|||
YDL239C	4	26403	28772	DS|Accumulation of DYads. Mediates assembly of the Don1p-containing structure at the leading edge of the prospore membrane via interaction with components of the spindle pole body.|||	DS|protein complex assembly*||
iYDL239C	4	28771	28990	DS1||Accumulation of DYads. Mediates assembly of the Don1p-containing structure at the leading edge of the prospore membrane via interaction with components of the spindle pole body.||	DS1||protein complex assembly*|
YDL238C	4	28985	30451	DS|Hypothetical ORF|||	DS|guanine metabolism||
iYDL238C	4	30443	30668	DS2||Hypothetical ORF|Hypothetical ORF|	DS2||guanine metabolism|biological_process unknown
YDL237W	4	30660	31829	DS|Hypothetical ORF|||	DS|biological_process unknown||
iYDL237W	4	31830	32303	DS1||p-nitrophenyl phosphatase||	DS1||protein amino acid dephosphorylation*|
YDL236W	4	32299	33234	DS|p-nitrophenyl phosphatase|||	DS|protein amino acid dephosphorylation*||
iYDL236W	4	33238	33411	DS0||||	DS0|||
YDL235C	4	33415	33915	DS|two-component phosphorelay intermediate|||	DS|response to osmotic stress*||
iYDL235C	4	33936	34240	DS1||two-component phosphorelay intermediate||	DS1||response to osmotic stress*|
YDL234C	4	34238	36475	DS|GTPase activating protein (GAP)|||	DS|vesicle-mediated transport||
iYDL234C	4	36474	36811	DS2||GTPase activating protein (GAP)|Hypothetical ORF|	DS2||vesicle-mediated transport|biological_process unknown
YDL233W	4	36801	38174	DS|Hypothetical ORF|||	DS|biological_process unknown||
iYDL233W	4	38181	38492	DS1||3.6 kDa protein||	DS1||N-linked glycosylation|
YDL232W	4	38491	38598	DS|3.6 kDa protein|||	DS|N-linked glycosylation||
iYDL232W	4	38653	38806	DS0||||	DS0|||
YDL231C	4	38868	42242	DS|contains several putative trans-membrane domains|||	DS|endocytosis||
iYDL231C	4	42250	42698	DS2||contains several putative trans-membrane domains|phosphotyrosine-specific protein phosphatase|	DS2||endocytosis|protein amino acid dephosphorylation
YDL230W	4	42704	43708	DS|phosphotyrosine-specific protein phosphatase|||	DS|protein amino acid dephosphorylation||
iYDL230W	4	43693	44081	DS1||HSP70 family||	DS1||protein biosynthesis|
YDL229W	4	44069	45907	DS|HSP70 family|||	DS|protein biosynthesis||
YDL228C	4	45278	45916	DS|Hypothetical ORF|||	DS|biological_process unknown||
iYDL228C	4	45956	46220	DS1||Hypothetical ORF||	DS1||biological_process unknown|
YDL227C	4	46272	48029	DS|homothallic switching endonuclease|||	DS|mating-type switching/recombination*||
iYDL227C-0	4	48047	49052	DS1||homothallic switching endonuclease||	DS1||mating-type switching/recombination*|
iYDL227C-1	4	49057	50084	DS1||homothallic switching endonuclease||	DS1||mating-type switching/recombination*|
iYDL227C-2	4	50096	51110	DS1||homothallic switching endonuclease||	DS1||mating-type switching/recombination*|
YDL226C	4	51116	52171	DS|ADP-ribosylation factor GTPase-activating protein (ARF GAP)|||	DS|ER to Golgi transport*||
iYDL226C	4	52173	52460	DS2||ADP-ribosylation factor GTPase-activating protein (ARF GAP)|Interacts with Spa2p and plays a role in cytokinesis|	DS2||ER to Golgi transport*|establishment of cell polarity (sensu Saccharomyces)*
YDL225W	4	52449	54101	DS|Interacts with Spa2p and plays a role in cytokinesis|||	DS|establishment of cell polarity (sensu Saccharomyces)*||
iYDL225W	4	54106	54413	DS0||||	DS0|||
YDL224C	4	54398	56344	DS|WHI3 homolog|||	DS|regulation of cell size||
iYDL224C	4	56362	57269	DS1||WHI3 homolog||	DS1||regulation of cell size|
YDL223C	4	57266	60403	DS|Hub1 target|||	DS|cellular morphogenesis during conjugation with cellular fusion||
iYDL223C	4	60396	60885	DS1||Hub1 target||	DS1||cellular morphogenesis during conjugation with cellular fusion|
YDL222C	4	60873	61799	DS|Cell cortex protein|||	DS|cell wall organization and biogenesis||
iYDL222C	4	61789	62026	DS2||Cell cortex protein|Protein required for cell viability|	DS2||cell wall organization and biogenesis|biological_process unknown
YDL221W	4	62015	62563	DS|Protein required for cell viability|||	DS|biological_process unknown||
YDL220C	4	62245	65016	DS|single-stranded TG1-3 telomere G-tails binding protein|||	DS|telomere maintenance*||
iYDL220C	4	65014	65250	DS2||single-stranded TG1-3 telomere G-tails binding protein|D-Tyr-tRNA(Tyr) deacylase|	DS2||telomere maintenance*|D-amino acid catabolism
YDL219W	4	65246	65766	DS|D-Tyr-tRNA(Tyr) deacylase|||	DS|D-amino acid catabolism||
iYDL219W	4	65788	66470	DS1||Hypothetical ORF||	DS1||biological_process unknown|
YDL218W	4	66497	67447	DS|Hypothetical ORF|||	DS|biological_process unknown||
iYDL218W	4	67451	67984	DS0||||	DS0|||
YDL217C	4	67984	68604	DS|Mitochondrial inner membrane protein involved in import of proteins of the ADP/ATP carrier (AAC) family|||	DS|mitochondrial translocation||
iYDL217C	4	68593	68996	DS1||Mitochondrial inner membrane protein involved in import of proteins of the ADP/ATP carrier (AAC) family||	DS1||mitochondrial translocation|
YDL216C	4	68998	70362	DS|COP9 signalosome (CSN) subunit|||	DS|adaptation to pheromone during conjugation with cellular fusion*||
iYDL216C	4	70392	70628	DS1||COP9 signalosome (CSN) subunit||	DS1||adaptation to pheromone during conjugation with cellular fusion*|
YDL215C	4	70641	73916	DS|NAD-dependent glutamate dehydrogenase|||	DS|nitrogen metabolism||
iYDL215C	4	73916	74437	DS1||NAD-dependent glutamate dehydrogenase||	DS1||nitrogen metabolism|
YDL214C	4	74447	76543	DS|protein kinase|||	DS|MAPKKK cascade||
iYDL214C	4	76576	77286	DS1||protein kinase||	DS1||MAPKKK cascade|
YDL213C	4	77290	77964	DS|Hypothetical ORF|||	DS|response to dessication||
iYDL213C	4	77957	78421	DS2||Hypothetical ORF|ER integral membrane component|	DS2||response to dessication|ER to Golgi transport*
YDL212W	4	78430	79059	DS|ER integral membrane component|||	DS|ER to Golgi transport*||
iYDL212W	4	79068	79284	DS0||||	DS0|||
YDL211C	4	79295	80410	DS|Hypothetical ORF|||	DS|biological_process unknown||
iYDL211C-0	4	80398	81454	DS2||Hypothetical ORF|GABA-specific transport protein|	DS2||biological_process unknown|transport
iYDL211C-1	4	81459	82495	DS2||Hypothetical ORF|GABA-specific transport protein|	DS2||biological_process unknown|transport
iYDL211C-2	4	82491	83537	DS2||Hypothetical ORF|GABA-specific transport protein|	DS2||biological_process unknown|transport
iTG(GCC)D1	4	83634	84252	DS2||Hypothetical ORF|GABA-specific transport protein|	DS2||biological_process unknown|transport
YDL210W	4	84274	85986	DS|GABA-specific transport protein|||	DS|transport||
iYDL210W	4	85961	86221	DS0||||	DS0|||
YDL209C	4	86208	87224	DS|Complexed with Cef1p|||	DS|mRNA splicing||
iYDL209C	4	87224	87448	DS2||Complexed with Cef1p|HMG-like protein|	DS2||mRNA splicing|rRNA modification*
YDL208W	4	87465	87983	DS|HMG-like protein|||	DS|rRNA modification*||
iYDL208W	4	87975	88259	DS1||nuclear-export-signal (NES)-containing protein||	DS1||poly(A)+ mRNA-nucleus export|
YDL207W	4	88252	89865	DS|nuclear-export-signal (NES)-containing protein|||	DS|poly(A)+ mRNA-nucleus export||
iYDL207W	4	89885	90155	DS1||Hypothetical ORF||	DS1||biological_process unknown|
YDL206W	4	90180	92465	DS|Hypothetical ORF|||	DS|biological_process unknown||
iYDL206W	4	92522	92727	DS0||||	DS0|||
YDL205C	4	92763	93743	DS|phorphobilinogen deaminase (uroporphyrinogen synthase)|||	DS|heme biosynthesis||
iYDL205C	4	93738	94604	DS2||phorphobilinogen deaminase (uroporphyrinogen synthase)|reticulon gene member of the RTNLA (reticulon-like A) subfamily|	DS2||heme biosynthesis|biological_process unknown
YDL204W	4	94609	95787	DS|reticulon gene member of the RTNLA (reticulon-like A) subfamily|||	DS|biological_process unknown||
iYDL204W	4	95795	96076	DS0||||	DS0|||
YDL203C	4	96083	97951	DS|Hypothetical ORF|||	DS|biological_process unknown||
iYDL203C	4	97942	98473	DS2||Hypothetical ORF|ribosomal protein (YmL11)|	DS2||biological_process unknown|protein biosynthesis
YDL202W	4	98479	99225	DS|ribosomal protein (YmL11)|||	DS|protein biosynthesis||
iYDL202W	4	99230	99575	DS1||Transfer RNA methyltransferase||	DS1||tRNA methylation|
YDL201W	4	99565	100422	DS|Transfer RNA methyltransferase|||	DS|tRNA methylation||
iYDL201W	4	100407	100509	DS0||||	DS0|||
YDL200C	4	100502	101119	DS|6-O-methylguanine-DNA methylase|||	DS|DNA dealkylation||
iYDL200C	4	101134	101285	DS1||6-O-methylguanine-DNA methylase||	DS1||DNA dealkylation|
YDL199C	4	101291	103351	DS|Hypothetical ORF|||	DS|biological_process unknown||
iYDL199C	4	103355	103642	DS1||Hypothetical ORF||	DS1||biological_process unknown|
YDL198C	4	103650	104549	DS|high copy suppressor of abf2 lacking the HMG1-like mitochondrial HM protein; putative mitochondrial carrier protein|||	DS|transport*||
iYDL198C	4	104562	104916	DS1||high copy suppressor of abf2 lacking the HMG1-like mitochondrial HM protein; putative mitochondrial carrier protein||	DS1||transport*|
YDL197C	4	104918	106492	DS|anti-silencing protein that causes depression of silent loci when overexpressed|||	DS|chromatin silencing at HML and HMR (sensu Saccharomyces)||
iYDL197C	4	106497	106757	DS2||anti-silencing protein that causes depression of silent loci when overexpressed|Protein required for cell viability|	DS2||chromatin silencing at HML and HMR (sensu Saccharomyces)|biological_process unknown
YDL196W	4	106745	107071	DS|Protein required for cell viability|||	DS|biological_process unknown||
iYDL196W	4	107074	107201	DS1||COPII coat of secretory pathway vesicles component (p150)||	DS1||ER to Golgi transport|
YDL195W	4	107212	111030	DS|COPII coat of secretory pathway vesicles component (p150)|||	DS|ER to Golgi transport||
iYDL195W	4	111033	111577	DS1||glucose sensor||	DS1||signal transduction*|
YDL194W	4	111584	114235	DS|glucose sensor|||	DS|signal transduction*||
iYDL194W	4	114253	114670	DS1||Protein required for cell viability||	DS1||biological_process unknown|
YDL193W	4	114676	115800	DS|Protein required for cell viability|||	DS|biological_process unknown||
iYDL193W	4	115800	116315	DS1||ADP-ribosylation factor||	DS1||ER to Golgi transport*|
YDL192W	4	116325	116867	DS|ADP-ribosylation factor|||	DS|ER to Golgi transport*||
iYDL192W	4	116877	117670	DS1||ribosomal protein L35A||	DS1||protein biosynthesis|
IntYDL191W	4	117660	118173	DS||||	DS|||
YDL191W	4	117668	118518	DS|ribosomal protein L35A|||	DS|protein biosynthesis||
iYDL191W	4	118508	118722	DS0||||	DS0|||
YDL190C	4	118708	121590	DS|ubiquitin conjugating factor e4|||	DS|ubiquitin-dependent protein catabolism*||
iYDL190C	4	121581	121977	DS2||ubiquitin conjugating factor e4|R3H-domain protein|	DS2||ubiquitin-dependent protein catabolism*|biological_process unknown
YDL189W	4	122220	123590	DS|R3H-domain protein|||	DS|biological_process unknown||
iYDL189W	4	123595	123860	DS0||||	DS0|||
YDL188C	4	123866	124996	DS|serine-threonine protein phosphatase 2A|||	DS|protein biosynthesis*||
iYDL188C	4	124984	125521	DS1||serine-threonine protein phosphatase 2A||	DS1||protein biosynthesis*|
YDL187C	4	125510	125836	DS|Hypothetical ORF|||	DS|biological_process unknown||
YDL186W	4	125620	126450	DS|Hypothetical ORF|||	DS|biological_process unknown||
iYDL186W	4	126437	126801	DS1||protein with three regions (ABC) that are spliced to yield the extein AC and the intein B; AC is a 69K vacuolar (H+)-ATPase, and B is a 50K site-specfic endonuclease named VDE (PI-SceI) that is homologous to HO. Cleavage is meiosis-specific and induces ge||	DS1||vacuolar acidification*|
YDL185W	4	126791	130003	DS|protein with three regions (ABC) that are spliced to yield the extein AC and the intein B; AC is a 69K vacuolar (H+)-ATPase, and B is a 50K site-specfic endonuclease named VDE (PI-SceI) that is homologous to HO. Cleavage is meiosis-specific and induces ge|||	DS|vacuolar acidification*||
iYDL185W	4	130010	130412	DS0||||	DS0|||
YDL184C	4	130408	130482	DS|ribosomal protein L41A (YL41) (L47A)|||	DS|protein biosynthesis||
iYDL184C	4	130490	130866	DS1||ribosomal protein L41A (YL41) (L47A)||	DS1||protein biosynthesis|
YDL183C	4	130872	131831	DS|Hypothetical ORF|||	DS|biological_process unknown||
iYDL183C-0	4	131834	132640	DS2||Hypothetical ORF|homocitrate synthase|	DS2||biological_process unknown|lysine biosynthesis, aminoadipic pathway
iYDL183C-1	4	132641	133431	DS2||Hypothetical ORF|homocitrate synthase|	DS2||biological_process unknown|lysine biosynthesis, aminoadipic pathway
YDL182W	4	133441	134724	DS|homocitrate synthase|||	DS|lysine biosynthesis, aminoadipic pathway||
iYDL182W	4	134717	135191	DS1||ATPase inhibitor||	DS1||ATP synthesis coupled proton transport|
YDL181W	4	135183	135437	DS|ATPase inhibitor|||	DS|ATP synthesis coupled proton transport||
iYDL181W	4	135448	135870	DS1||Hypothetical ORF||	DS1||biological_process unknown|
YDL180W	4	135900	137540	DS|Hypothetical ORF|||	DS|biological_process unknown||
iYDL180W	4	137546	138302	DS1||PHO85 cyclin||	DS1||cell cycle|
YDL179W	4	138295	139206	DS|PHO85 cyclin|||	DS|cell cycle||
iYDL179W	4	139211	139519	DS1||D-lactate dehydrogenase, located in mitochondrial matrix||	DS1||biological_process unknown|
YDL178W	4	139526	141115	DS|D-lactate dehydrogenase, located in mitochondrial matrix|||	DS|biological_process unknown||
iYDL178W	4	141121	141206	DS0||||	DS0|||
YDL177C	4	141210	141719	DS|Hypothetical ORF|||	DS|biological_process unknown||
iYDL177C	4	141707	142110	DS2||Hypothetical ORF|Hypothetical ORF|	DS2||biological_process unknown|biological_process unknown
YDL176W	4	142101	144224	DS|Hypothetical ORF|||	DS|biological_process unknown||
iYDL176W	4	144218	144480	DS0||||	DS0|||
YDL175C	4	144485	145516	DS|arginine methyltransferase-interacting RING finger protein|||	DS|mRNA-nucleus export||
iYDL175C	4	145525	145821	DS1||arginine methyltransferase-interacting RING finger protein||	DS1||mRNA-nucleus export|
YDL174C	4	145827	147587	DS|D-lactate ferricytochrome c oxidoreductase|||	DS|aerobic respiration*||
iYDL174C	4	147588	148186	DS2||D-lactate ferricytochrome c oxidoreductase|Hypothetical ORF|	DS2||aerobic respiration*|biological_process unknown
YDL173W	4	148195	149079	DS|Hypothetical ORF|||	DS|biological_process unknown||
YDL172C	4	148608	149084	DS|Hypothetical ORF|||	DS|biological_process unknown||
iYDL172C	4	149077	149229	DS1||Hypothetical ORF||	DS1||biological_process unknown|
YDL171C	4	149204	155638	DS|glutamate synthase (NADH)|||	DS|glutamate biosynthesis||
iYDL171C	4	155633	156333	DS2||glutamate synthase (NADH)|zinc finger transcription factor of the Zn(2)-Cys(6) binuclear cluster domain type|	DS2||glutamate biosynthesis|regulation of transcription from Pol II promoter*
YDL170W	4	156322	157905	DS|zinc finger transcription factor of the Zn(2)-Cys(6) binuclear cluster domain type|||	DS|regulation of transcription from Pol II promoter*||
iYDL170W	4	157898	158061	DS0||||	DS0|||
YDL169C	4	158065	158733	DS|Product of gene unknown|||	DS|biological_process unknown||
iYDL169C	4	158722	159615	DS2||Product of gene unknown|long-chain alcohol dehydrogenase|	DS2||biological_process unknown|formaldehyde assimilation
YDL168W	4	159608	160765	DS|long-chain alcohol dehydrogenase|||	DS|formaldehyde assimilation||
iYDL168W	4	160780	160988	DS0||||	DS0|||
YDL167C	4	160996	163152	DS|asparagine-rich protein|||	DS|biological_process unknown||
iYDL167C	4	163159	163461	DS1||asparagine-rich protein||	DS1||biological_process unknown|
YDL166C	4	163450	164040	DS|Nuclear protein involved in oxidative stress response|||	DS|response to oxidative stress||
iYDL166C	4	164029	164303	DS2||Nuclear protein involved in oxidative stress response|transcriptional regulator|	DS2||response to oxidative stress|regulation of transcription from Pol II promoter*
YDL165W	4	164294	164866	DS|transcriptional regulator|||	DS|regulation of transcription from Pol II promoter*||
iYDL165W	4	164870	164983	DS0||||	DS0|||
YDL164C	4	164988	167252	DS|DNA ligase|||	DS|DNA recombination*||
YDL163W	4	166960	167259	DS|Protein required for cell viability|||	DS|biological_process unknown||
iYDL163W	4	167264	167348	DS0||||	DS0|||
YDL162C	4	167360	167713	DS|Hypothetical ORF|||	DS|biological_process unknown||
YDL161W	4	167718	169079	DS|epsin N-terminal homology-containing protein|||	DS|actin filament organization*||
iYDL161W	4	169083	170383	DS0||||	DS0|||
YDL160C	4	170411	171928	DS|Putative RNA helicase of DEAD box family|||	DS|deadenylation-dependent decapping*||
iYDL160C	4	171950	172475	DS2||Putative RNA helicase of DEAD box family|MAP kinase kinase (MEK)|	DS2||deadenylation-dependent decapping*|protein amino acid phosphorylation*
YDL159W	4	172485	174029	DS|MAP kinase kinase (MEK)|||	DS|protein amino acid phosphorylation*||
YDL158C	4	173867	174172	DS|Hypothetical ORF|||	DS|biological_process unknown||
YDL157C	4	174233	174586	DS|Hypothetical ORF|||	DS|biological_process unknown||
iYDL157C	4	174588	174924	DS2||Hypothetical ORF|Hypothetical ORF|	DS2||biological_process unknown|biological_process unknown
YDL156W	4	174922	176487	DS|Hypothetical ORF|||	DS|biological_process unknown||
iYDL156W	4	176487	176766	DS1||B-type cyclin||	DS1||G1/S transition of mitotic cell cycle*|
YDL155W	4	176777	178057	DS|B-type cyclin|||	DS|G1/S transition of mitotic cell cycle*||
iYDL155W	4	178064	178340	DS1||mutS homolog||	DS1||meiotic recombination|
YDL154W	4	178338	181040	DS|mutS homolog|||	DS|meiotic recombination||
iYDL154W	4	181045	181176	DS0||||	DS0|||
YDL153C	4	181187	183016	DS|U3 snoRNP protein|||	DS|processing of 2S pre-rRNA*||
YDL152W	4	182826	183188	DS|Protein required for cell viability|||	DS|biological_process unknown||
iYDL152W	4	183173	183317	DS0||||	DS0|||
YDL151C	4	183319	183897	DS|Function required for yeast viability on toxin exposure; random budding in diploid null mutants|||	DS|bud site selection||
YDL150W	4	183347	184612	DS|RNA polymerase III subunit|||	DS|transcription from Pol III promoter||
iYDL150W	4	184603	184936	DS1||integral membrane protein||	DS1||protein-vacuolar targeting*|
YDL149W	4	184929	187919	DS|integral membrane protein|||	DS|protein-vacuolar targeting*||
iYDL149W	4	187909	188170	DS0||||	DS0|||
YDL148C	4	188155	190584	DS|U3 snoRNP protein|||	DS|processing of 2S pre-rRNA||
iYDL148C	4	190592	190938	DS2||U3 snoRNP protein|proteasome regulatory particle subunit|	DS2||processing of 20S pre-rRNA|ubiquitin-dependent protein catabolism
YDL147W	4	190928	192262	DS|proteasome regulatory particle subunit|||	DS|ubiquitin-dependent protein catabolism||
iYDL147W	4	192250	192747	DS1||Hypothetical ORF||	DS1||biological_process unknown|
YDL146W	4	192754	194226	DS|Hypothetical ORF|||	DS|biological_process unknown||
iYDL146W	4	194211	194563	DS0||||	DS0|||
YDL145C	4	194572	198174	DS|coatomer complex gamma-alpha-COP alpha subunit|||	DS|ER to Golgi transport*||
iYDL145C	4	198182	198652	DS1||coatomer complex gamma-alpha-COP alpha subunit||	DS1||ER to Golgi transport*|
YDL144C	4	198663	199739	DS|Hypothetical ORF|||	DS|biological_process unknown||
iYDL144C	4	199745	199997	DS2||Hypothetical ORF|subunit of the TRiC/CCT complex; cytoplasmic chaperonin subunit required for actin cytoskeleton assembly or function.|	DS2||biological_process unknown|protein folding*
YDL143W	4	200000	201583	DS|subunit of the TRiC/CCT complex; cytoplasmic chaperonin subunit required for actin cytoskeleton assembly or function.|||	DS|protein folding*||
iYDL143W	4	201572	201718	DS0||||	DS0|||
YDL142C	4	201720	202568	DS|cardiolipin synthase|||	DS|lipid biosynthesis*||
iYDL142C	4	202588	203012	DS2||cardiolipin synthase|biotin:apoprotein ligase|	DS2||lipid biosynthesis*|protein modification
YDL141W	4	203043	205112	DS|biotin:apoprotein ligase|||	DS|protein modification||
iYDL141W	4	205124	205358	DS0||||	DS0|||
YDL140C	4	205361	210559	DS|RNA polymerase II core subunit|||	DS|transcription from Pol II promoter||
iYDL140C	4	210559	211382	DS1||RNA polymerase II core subunit||	DS1||transcription from Pol II promoter|
YDL139C	4	211376	212116	DS|Suppressor of chromosome missegregation|||	DS|biological_process unknown||
iYDL139C	4	212121	213367	DS2||Suppressor of chromosome missegregation|glucose receptor|	DS2||biological_process unknown|signal transduction*
YDL138W	4	213355	215643	DS|glucose receptor|||	DS|signal transduction*||
iYDL138W	4	215632	216535	DS1||ADP-ribosylation factor 2||	DS1||ER to Golgi transport*|
YDL137W	4	216532	217074	DS|ADP-ribosylation factor 2|||	DS|ER to Golgi transport*||
iYDL137W	4	217091	217586	DS1||ribosomal protein L35B||	DS1||protein biosynthesis|
YDL136W	4	217603	218367	DS|ribosomal protein L35B|||	DS|protein biosynthesis||
iYDL136W	4	218358	218678	DS0||||	DS0|||
YDL135C	4	218680	219285	DS|Rho GDP dissociation inhibitor with activity toward Rho1p|||	DS|actin filament organization*||
iYDL135C	4	219298	219635	DS1||Rho GDP dissociation inhibitor with activity toward Rho1p||	DS1||actin filament organization*|
YDL134C	4	219662	220768	DS|serine-threonine protein phosphatase 2A|||	DS|protein biosynthesis*||
YDL134C-A	4	219662	220771	DS||||	DS|||
iYDL134C	4	220776	221728	DS1||serine-threonine protein phosphatase 2A||	DS1||protein biosynthesis*|
YDL133C-A	4	221733	221801	DS|ribosomal protein L41B (YL41) (L47B)|||	DS|protein biosynthesis||
iYDL133C-A	4	221793	222439	DS2||ribosomal protein L41B (YL41) (L47B)|Hypothetical ORF|	DS2||protein biosynthesis|biological_process unknown
YDL133W	4	222430	223740	DS|Hypothetical ORF|||	DS|biological_process unknown||
iYDL133W	4	223728	224302	DS1||acts together with Cdc4p and Cdc34p to control the G1-S phase transition, assists in mediating the proteolysis of the Cdk inhibitor Sic1p in late G1||	DS1||ubiquitin-dependent protein catabolism*|
YDL132W	4	224307	226751	DS|acts together with Cdc4p and Cdc34p to control the G1-S phase transition, assists in mediating the proteolysis of the Cdk inhibitor Sic1p in late G1|||	DS|ubiquitin-dependent protein catabolism*||
iYDL132W	4	226755	227408	DS1||homocitrate synthase||	DS1||lysine biosynthesis, aminoadipic pathway|
YDL131W	4	227396	228715	DS|homocitrate synthase|||	DS|lysine biosynthesis, aminoadipic pathway||
iYDL131W	4	228743	229157	DS1||ATPase stabilizing factor||	DS1||ATP synthesis coupled proton transport|
YDL130W-A	4	229174	229431	DS|ATPase stabilizing factor|||	DS|ATP synthesis coupled proton transport||
iYDL130W-A	4	229437	229904	DS1||ribosomal protein P1B (L44') (YP1beta) (Ax)||	DS1||protein biosynthesis*|
YDL130W	4	229909	230527	DS|ribosomal protein P1B (L44') (YP1beta) (Ax)|||	DS|protein biosynthesis*||
iYDL130W	4	230516	231031	DS1||Hypothetical ORF||	DS1||biological_process unknown|
YDL129W	4	231027	231899	DS|Hypothetical ORF|||	DS|biological_process unknown||
iYDL129W	4	231927	232638	DS1||vacuolar H+/Ca2+ exchanger||	DS1||calcium ion transport*|
YDL128W	4	232655	233887	DS|vacuolar H+/Ca2+ exchanger|||	DS|calcium ion transport*||
iYDL128W	4	233884	234920	DS1||G1 cyclin||	DS1||cell cycle|
YDL127W	4	234930	235766	DS|G1 cyclin|||	DS|cell cycle||
iYDL127W	4	235769	236129	DS0||||	DS0|||
YDL126C	4	236156	238660	DS|Microsomal protein of CDC48/PAS1/SEC18 family of ATPases; full length homology to mammalian protein VCP; involved in secretion, peroxisome formation and gene expression|||	DS|ubiquitin-dependent protein catabolism*||
iYDL126C	4	238652	239026	DS1||Microsomal protein of CDC48/PAS1/SEC18 family of ATPases; full length homology to mammalian protein VCP; involved in secretion, peroxisome formation and gene expression||	DS1||ubiquitin-dependent protein catabolism*|
YDL125C	4	239018	239602	DS|Hint homolog, member of the histidine triad superfamily of nucleotide-binding proteins|||	DS|nucleotide metabolism||
iYDL125C	4	239596	240271	DS2||Hint homolog, member of the histidine triad superfamily of nucleotide-binding proteins|Hypothetical ORF|	DS2||nucleotide metabolism|biological_process unknown
YDL124W	4	240261	241196	DS|Hypothetical ORF|||	DS|biological_process unknown||
iYDL124W	4	241181	241415	DS1||Homology to PMP3/SNA1 (Sensitivity to Na+)||	DS1||biological_process unknown|
YDL123W	4	241420	241839	DS|Homology to PMP3/SNA1 (Sensitivity to Na+)|||	DS|biological_process unknown||
iYDL123W	4	241841	242547	DS1||ubiquitin-specific protease||	DS1||protein deubiquitination|
YDL122W	4	242554	244980	DS|ubiquitin-specific protease|||	DS|protein deubiquitination||
iYDL122W	4	244995	245107	DS0||||	DS0|||
YDL121C	4	245132	245578	DS|Hypothetical ORF|||	DS|biological_process unknown||
iYDL121C	4	245579	245937	DS2||Hypothetical ORF|Yeast Frataxin Homologue|	DS2||biological_process unknown|iron ion homeostasis*
YDL120W	4	245925	246446	DS|Yeast Frataxin Homologue|||	DS|iron ion homeostasis*||
iYDL120W	4	246448	246686	DS0||||	DS0|||
YDL119C	4	246688	247608	DS|Hypothetical ORF|||	DS|transport||
YDL118W	4	247304	247681	DS|Hypothetical ORF|||	DS|biological_process unknown||
iYDL118W	4	247687	248587	DS1||involved in CYtoKinesis||	DS1||cytokinesis|
YDL117W	4	248583	251237	DS|involved in CYtoKinesis|||	DS|cytokinesis||
iYDL117W	4	251242	251578	DS1||similar to mammalian Nup107p||	DS1||mRNA-nucleus export*|
YDL116W	4	251568	253745	DS|similar to mammalian Nup107p|||	DS|mRNA-nucleus export*||
iYDL116W	4	253732	253991	DS0||||	DS0|||
YDL115C	4	253994	254713	DS|Interacts with RNA Polymerase II|||	DS|biological_process unknown||
iYDL115C	4	254738	255583	DS2||Interacts with RNA Polymerase II|Hypothetical ORF|	DS2||biological_process unknown|biological_process unknown
YDL114W	4	255606	256529	DS|Hypothetical ORF|||	DS|biological_process unknown||
iYDL114W	4	256515	256627	DS0||||	DS0|||
YDL113C	4	256632	258551	DS|PX domain-containing protein that binds Apg17 and Cvt13, and is required for import of precursor Ape1.|||	DS|protein-vacuolar targeting*||
iYDL113C	4	258545	258920	DS2||PX domain-containing protein that binds Apg17 and Cvt13, and is required for import of precursor Ape1.|tRNA (Gm18) ribose methylase|	DS2||protein-vacuolar targeting*|tRNA methylation
YDL112W	4	258917	263224	DS|tRNA (Gm18) ribose methylase|||	DS|tRNA methylation||
iYDL112W	4	263227	263305	DS0||||	DS0|||
YDL111C	4	263312	264106	DS|exosome 3->5 exoribonuclease complex component with Rrp4p, Rrp41p, Rrp43p and Dis3p (Rrp44p)|||	DS|35S primary transcript processing*||
iYDL111C	4	264094	264505	DS1||exosome 3->5 exoribonuclease complex component with Rrp4p, Rrp41p, Rrp43p and Dis3p (Rrp44p)||	DS1||35S primary transcript processing*|
YDL110C	4	264511	264960	DS|Hypothetical ORF|||	DS|biological_process unknown||
iYDL110C	4	264948	265257	DS1||Hypothetical ORF||	DS1||biological_process unknown|
YDL109C	4	265257	267197	DS|Hypothetical ORF|||	DS|lipid metabolism||
iYDL109C	4	267206	267689	DS2||Hypothetical ORF|serine-threonine kinase, subunit of transcription factor TFIIK, a subcomplex of TFIIH|	DS2||lipid metabolism|protein amino acid phosphorylation*
YDL108W	4	267700	268698	DS|serine-threonine kinase, subunit of transcription factor TFIIK, a subcomplex of TFIIH|||	DS|protein amino acid phosphorylation*||
iYDL108W	4	268711	268904	DS1||cox2 pre-mRNA splicing factor||	DS1||protein complex assembly*|
YDL107W	4	268923	269975	DS|cox2 pre-mRNA splicing factor|||	DS|protein complex assembly*||
iYDL107W	4	269981	270236	DS0||||	DS0|||
YDL106C	4	270221	271897	DS|positive regulator of PHO5 and other genes|||	DS|transcription*||
iYDL106C	4	271887	272390	DS2||positive regulator of PHO5 and other genes|Product of gene unknown|	DS2||transcription*|biological_process unknown
YDL105W	4	272391	273596	DS|Product of gene unknown|||	DS|biological_process unknown||
YDL104C	4	273652	274872	DS|similar to H.influenzae sialoglycoprotease|||	DS|biological_process unknown||
iYDL104C	4	274886	275134	DS1||similar to H.influenzae sialoglycoprotease||	DS1||biological_process unknown|
YDL103C	4	275147	276577	DS|UDP-N-acetylglucosamine pyrophosphorylase|||	DS|UDP-N-acetylglucosamine biosynthesis||
iYDL103C	4	276587	276885	DS2||UDP-N-acetylglucosamine pyrophosphorylase|DNA polymerase III catalytic (delta) subunit|	DS2||UDP-N-acetylglucosamine biosynthesis|lagging strand elongation*
YDL102W	4	276874	280164	DS|DNA polymerase III catalytic (delta) subunit|||	DS|lagging strand elongation*||
iYDL102W	4	280163	280305	DS0||||	DS0|||
YDL101C	4	280306	281844	DS|protein kinase|||	DS|protein amino acid phosphorylation*||
iYDL101C	4	281839	282111	DS1||protein kinase||	DS1||protein amino acid phosphorylation*|
YDL100C	4	282111	283172	DS|provides low levels of resistance to arsenicals|||	DS|biological_process unknown||
iYDL100C	4	283186	283409	DS2||provides low levels of resistance to arsenicals|Hypothetical ORF|	DS2||biological_process unknown|biological_process unknown
YDL099W	4	283421	284443	DS|Hypothetical ORF|||	DS|biological_process unknown||
iYDL099W	4	284433	284595	DS0||||	DS0|||
YDL098C	4	284580	285161	DS|RNA binding zinc finger protein (putative)|||	DS|mRNA splicing||
iYDL098C	4	285170	285359	DS1||RNA binding zinc finger protein (putative)||	DS1||mRNA splicing|
YDL097C	4	285390	286691	DS|proteasome regulatory particle subunit|||	DS|ubiquitin-dependent protein catabolism||
iYDL097C	4	286682	287007	DS1||proteasome regulatory particle subunit||	DS1||ubiquitin-dependent protein catabolism|
YDL096C	4	286997	287320	DS|Hypothetical ORF|||	DS|biological_process unknown||
YDL095W	4	287061	289511	DS|dolichyl phosphate-D-mannose:protein O-D-mannosyltransferase|||	DS|O-linked glycosylation||
iYDL095W	4	289513	289583	DS0||||	DS0|||
YDL094C	4	289571	290077	DS|Hypothetical ORF|||	DS|biological_process unknown||
YDL093W	4	289911	292139	DS|dolichyl phosphate-D-mannose:protein O-D-mannosyltransferase|||	DS|O-linked glycosylation||
iYDL093W	4	292135	292786	DS1||Signal recognition particle subunit||	DS1||protein-ER targeting|
YDL092W	4	292783	293220	DS|Signal recognition particle subunit|||	DS|protein-ER targeting||
iYDL092W	4	293209	293401	DS0||||	DS0|||
YDL091C	4	293391	294755	DS|Hypothetical ORF|||	DS|biological_process unknown||
iYDL091C	4	294774	295019	DS1||Hypothetical ORF||	DS1||biological_process unknown|
YDL090C	4	295033	296325	DS|farnesyltransferase beta subunit|||	DS|protein amino acid farnesylation||
iYDL090C	4	296317	296814	DS2||farnesyltransferase beta subunit|Hypothetical ORF|	DS2||protein amino acid farnesylation|biological_process unknown
YDL089W	4	296822	298273	DS|Hypothetical ORF|||	DS|biological_process unknown||
iYDL089W	4	298269	298423	DS0||||	DS0|||
YDL088C	4	298416	299999	DS|nuclear pore complex subunit|||	DS|mRNA-nucleus export*||
iYDL088C	4	300003	300214	DS1||nuclear pore complex subunit||	DS1||mRNA-nucleus export*|
YDL087C	4	300213	300995	DS|Living Under Cap-binding complex expression|||	DS|mRNA splice site selection||
iYDL087C	4	300987	301413	DS2||Living Under Cap-binding complex expression|Hypothetical ORF|	DS2||mRNA splice site selection|biological_process unknown
YDL086W	4	301415	302233	DS|Hypothetical ORF|||	DS|biological_process unknown||
iYDL086W	4	302230	303218	DS1||Hypothetical ORF||	DS1||ethanol fermentation*|
YDL085W	4	303213	304847	DS|Hypothetical ORF|||	DS|ethanol fermentation*||
iYDL085W	4	304835	305245	DS1||ATP-dependent RNA helicase||	DS1||mRNA-nucleus export*|
YDL084W	4	305239	306576	DS|ATP-dependent RNA helicase|||	DS|mRNA-nucleus export*||
iYDL084W	4	306628	306901	DS0||||	DS0|||
YDL083C	4	306925	307785	DS|ribosomal protein S16B (rp61R)|||	DS|protein biosynthesis||
iYDL083C	4	307780	308420	DS2||ribosomal protein S16B (rp61R)|ribosomal protein L13A|	DS2||protein biosynthesis|protein biosynthesis
YDL082W	4	308426	309387	DS|ribosomal protein L13A|||	DS|protein biosynthesis||
iYDL082W	4	309400	309797	DS0||||	DS0|||
YDL081C	4	309801	310118	DS|acidic ribosomal protein P1A (YP1alpha) (A1)|||	DS|protein biosynthesis*||
iYDL081C	4	310122	310639	DS1||acidic ribosomal protein P1A (YP1alpha) (A1)||	DS1||protein biosynthesis*|
YDL080C	4	310641	312467	DS|alpha-ketoisocaproate decarboxylase|||	DS|thiamin biosynthesis||
iYDL080C	4	312479	312946	DS1||alpha-ketoisocaproate decarboxylase||	DS1||thiamin biosynthesis|
YDL079C	4	312950	314744	DS|MDS1 related protein kinase|||	DS|protein amino acid phosphorylation*||
iYDL079C	4	314732	315367	DS1||MDS1 related protein kinase||	DS1||protein amino acid phosphorylation*|
YDL078C	4	315356	316384	DS|malate dehydrogenase|||	DS|fatty acid beta-oxidation*||
iYDL078C	4	316374	316975	DS1||malate dehydrogenase||	DS1||fatty acid beta-oxidation*|
YDL077C	4	316970	320116	DS|Required for the vacuolar morphogenesis in yeast|||	DS|homotypic vacuole fusion (non-autophagic)*||
iYDL077C	4	320128	320648	DS1||Required for the vacuolar morphogenesis in yeast||	DS1||homotypic vacuole fusion (non-autophagic)*|
YDL076C	4	320667	321548	DS|Hypothetical ORF|||	DS|biological_process unknown||
iYDL076C	4	321537	322220	DS2||Hypothetical ORF|ribosomal protein L31A (L34A) (YL28)|	DS2||biological_process unknown|protein biosynthesis
YDL075W	4	322228	322987	DS|ribosomal protein L31A (L34A) (YL28)|||	DS|protein biosynthesis||
iYDL075W	4	322972	323212	DS0||||	DS0|||
SNR63	4	323232	323460	DS|small nucleolar RNA snR63|||	DS|||
iSNR63	4	323475	324043	DS0||||	DS0|||
YDL074C	4	324046	326145	DS|putative coiled-coil protein with RING-finger and myosin-like domains|||	DS|chromatin silencing at telomere*||
iYDL074C	4	326138	326620	DS2||putative coiled-coil protein with RING-finger and myosin-like domains|Hypothetical ORF|	DS2||chromatin silencing at telomere*|biological_process unknown
YDL073W	4	326615	329566	DS|Hypothetical ORF|||	DS|biological_process unknown||
iYDL073W	4	329569	329827	DS0||||	DS0|||
YDL072C	4	329835	330443	DS|Hypothetical ORF|||	DS|biological_process unknown||
iYDL072C	4	330457	330662	DS1||Hypothetical ORF||	DS1||biological_process unknown|
YDL071C	4	330666	331037	DS|Hypothetical ORF|||	DS|biological_process unknown||
YDL070W	4	331027	332940	DS|bromodomain protein|||	DS|biological_process unknown||
iYDL070W	4	332930	333110	DS0||||	DS0|||
YDL069C	4	333120	333818	DS|translational activator of cytochrome B|||	DS|protein biosynthesis||
YDL068W	4	333502	333828	DS|Hypothetical ORF|||	DS|biological_process unknown||
iYDL068W	4	333837	334214	DS0||||	DS0|||
YDL067C	4	334216	334392	DS|cytochrome c oxidase subunit VIIa|||	DS|aerobic respiration||
iYDL067C	4	334390	334827	DS2||cytochrome c oxidase subunit VIIa|NADP-dependent isocitrate dehydrogenase|	DS2||aerobic respiration|glutamate biosynthesis*
YDL066W	4	334837	336120	DS|NADP-dependent isocitrate dehydrogenase|||	DS|glutamate biosynthesis*||
iYDL066W	4	336124	336262	DS0||||	DS0|||
YDL065C	4	336248	337297	DS|40 kDa farnesylated protein associated with peroxisomes|||	DS|peroxisome organization and biogenesis*||
iYDL065C	4	337304	337486	DS2||40 kDa farnesylated protein associated with peroxisomes|SUMO-conjugating enzyme|	DS2||peroxisome organization and biogenesis*|G2/M transition of mitotic cell cycle*
YDL064W	4	337489	338069	DS|SUMO-conjugating enzyme|||	DS|G2/M transition of mitotic cell cycle*||
iYDL064W	4	338076	338271	DS0||||	DS0|||
YDL063C	4	338271	340130	DS|Hypothetical ORF|||	DS|biological_process unknown||
YDL062W	4	339859	340281	DS|Hypothetical ORF|||	DS|biological_process unknown||
iYDL062W	4	340279	340641	DS0||||	DS0|||
YDL061C	4	340627	340794	DS|ribosomal protein S29B (S36B) (YS29)|||	DS|protein biosynthesis||
iYDL061C	4	340782	341621	DS2||ribosomal protein S29B (S36B) (YS29)|Twenty S rRNA accumulation|	DS2||protein biosynthesis|rRNA processing*
YDL060W	4	341621	343984	DS|Twenty S rRNA accumulation|||	DS|rRNA processing*||
iYDL060W	4	343970	344230	DS0||||	DS0|||
YDL059C	4	344236	344949	DS|the RAD59 gene product has homology to the Rad52 protein|||	DS|double-strand break repair via break-induced replication*||
iYDL059C	4	344938	345665	DS2||the RAD59 gene product has homology to the Rad52 protein|integrin analogue gene|	DS2||double-strand break repair via break-induced replication*|ER to Golgi transport*
YDL058W	4	345667	351036	DS|integrin analogue gene|||	DS|ER to Golgi transport*||
[truncated: 11,280 more rows]
