# Supplementary material for: ChIPOTle: a user-friendly tool for the analysis of ChIP-chip data
Source: Genome Biol. 2005 Oct 19;6(11):R97. doi: 10.1186/gb-2005-6-11-r97 (PMC1297653; doi:10.1186/gb-2005-6-11-r97)
Supplement: Additional data file 3 — An Excel file containing the Rap1p binding data used to make the comparisons between the different techniques. [file gb-2005-6-11-r97-S3.xls]

## Sheet: Rap1 Data
Rap1 IP Data from Lieb JD, Liu X, Botstein D, Brown PO: Promoter-specific binding of Rap1 revealed by genome-wide maps of protein-DNA association. Nat Genet 2001, 28:327-334
YORF	chr	start	stop	Rap1 IP # 5	Rap1 IP # 6	Rap1 IP # 8	Rap1 IP # 9	Average
YAL069W	1	335	649	3.965	2.405	2.67	2.049	2.77225
IYAL069W	1	634	1815	3.16	2.319	2.343	1.802	2.406
YAL068C	1	1807	2166	0.563	0.642	0.404	-0.279	0.3325
IYAL068C-0	1	2162	3449	0.888	0.556	0.573	-0.028	0.49725
IYAL068C-1	1	3430	4699	-0.006	0.091	-0.074	0.314	0.08125
IYAL068C-2	1	4696	5980	-0.122	-0.037	0.107	-0.1	-0.038
IYAL068C-3	1	5953	7231	0.305	0.036	0	0.28	0.15525
YAL067C	1	7236	9014	-0.664	0.475	-0.012	0.813	0.153
IYAL067C	1	9034	10087	-0.371	-0.059	-0.006	-0.071	-0.12675
YAL066W	1	10095	10400	0.42	0.47	0.379	0.251	0.38
IYAL066W	1	10421	11566	-0.54	0.151	0.033	0.648	0.073
YAL065C	1	11566	11949	-1.12	0.118	-0.25	-0.05	-0.3255
IYAL065C	1	11958	12058	-0.248	-0.193	-0.241	-0.669	-0.33775
YAL064W-B	1	12050	12427		-0.415	-1.092	-1.358	-0.955
IYAL064W-B	1	12431	13374	0.122	-0.713	-1	-0.986	-0.64425
YAL064C-A	1	13364	13741	2.302	-0.252	-0.673	-0.96	0.10425
IYAL064C-A-0	1	13743	15041	-0.109	-0.128	-0.086	-0.048	-0.09275
IYAL064C-A-1	1	15026	16343	-0.364	-0.105	-0.051	0.496	-0.006
IYAL064C-A-2	1	16346	17640	0.132	0.163	0.05	0.263	0.152
IYAL064C-A-3	1	17633	18926	-0.234	-0.322	-0.783	0.047	-0.323
IYAL064C-A-4	1	18938	20231	-0.255	-0.34	-0.281	-0.476	-0.338
IYAL064C-A-5	1	20231	21538	-0.116	0	0.065	0.054	0.00075
YAL064W	1	21529	21852	-1.127	0.31	0	-0.13	-0.23675
IYAL064W	1	21854	22224	-0.46	-0.184	0.087	-0.042	-0.14975
IYALWDELTA1	1	22540	23996	-0.017	0.07	0.148	0.169	0.0925
YAL063C	1	24001	27966	0.091	-0.525	-0.55	-0.39	-0.3435
IYAL063C-0	1	27973	29180	0.122	-0.504	-0.017	-0.168	-0.14175
IYAL063C-1	1	29174	30370	-0.183	-0.007	0.192	0.384	0.0965
IYAL063C-2	1	30352	31583	0.517	0.183	0.581	0.379	0.415
YAL062W	1	31571	32941	0.202	0.084	-0.034	-0.347	-0.02375
IYAL062W	1	32926	33463	-0.128	-0.193	0.374	-0.136	-0.02075
YAL061W	1	33452	34702	0.011	0.131	-0.3	0.073	-0.02125
IYAL061W	1	34687	35170	-0.116	-0.454	-0.092	0.156	-0.1265
YAL060W	1	35159	36304	0.021	0.428	0.087	0.367	0.22575
IYAL060W	1	36289	36513	0.517	-0.089	0.087	-0.071	0.111
YAL059W	1	36513	37148	-0.045	-0.16	-0.255	-0.199	-0.16475
IYAL059W	1	37163	37453	-0.116	-0.201	0.021	-0.214	-0.1275
YAL058W	1	37468	38973	0.32	0.28	0.28		0.293333
YAL058C-A	1	38697	39044	-0.103	-0.051	-0.116	-0.544	-0.2035
IYAL058C-A	1	39095	39236	-0.039	-0.234	-0.209	0.027	-0.11375
YAL056W	1	39263	41803	0.13	-0.21	-0.44	-0.18	-0.175
IYAL056W	1	41793	42192	1.441	-0.386	0.017	0.02	0.273
YAL055W	1	42180	42719	-0.165	-0.278	-0.336	-0.191	-0.2425
IYAL055W	1	42713	42896	-0.039	-0.128	-0.012	0.054	-0.03125
YAL054C	1	42881	45019	-0.022	0.098	-0.103	-0.071	-0.0245
IYAL054C	1	45027	45874	0.54	-0.152	0.268	0.014	0.1675
YAL053W	1	45902	48250	0.58	0.39	0.28	1.1	0.5875
IYAL053W	1	48249	48569	1.53	0.915	1.659	1.007	1.27775
YAL051W	1	48567	51752	-0.24	-0.09	-0.1	-0.136	-0.1415
IYAL051W	1	51760	51848	0.826	-0.014	0.07	-0.525	0.08925
YAL049C	1	51857	52594	0.044	0.245	0.449	0.852	0.3975
IYAL049C	1	52606	52790	0.011	-0.051	-0.133	0.08	-0.02325
YAL048C	1	52803	54788	0.017	0.118	-0.364	-0.175	-0.101
IYAL048C	1	54820	54958	-0.086	-0.12	-0.092	-0.288	-0.1465
YAL047C	1	54991	56856	-0.116	0.299	0		0.061
IYAL047C	1	56849	57038	-0.214	0.064	-0.017	0.18	0.00325
YAL046C	1	57031	57384		0.138	0.118	0.151	0.135667
IYAL046C	1	57374	57497	-0.183	-0.201	0.379	-0.331	-0.084
YAL045C	1	57490	57795	-0.613	0.531	-0.371		-0.151
IYAL045C	1	57801	57963	-0.128	-0.16	-0.364	0.073	-0.14475
YAL044C	1	57952	58482		0.245	0.038	0.32	0.201
IYAL044C	1	58486	58701	0.755	-0.059	-0.221	-0.175	0.075
YAL043C	1	58697	61051	-0.08	0.118	-0.4		-0.120667
IYAL043C	1	61045	61240	-0.336	0.084	0.245	0.515	0.127
YAL043C-A	1	61233	61607	0.49	0.021	-0.523	-0.429	-0.11025
YAL042W	1	61321	62565		0.111	-0.336	-0.214	-0.146333
IYAL042W	1	62572	62839	-0.086	-0.667	-0.718	-1.208	-0.66975
YAL041W	1	62845	65406	0.118	0.864	0.449		0.477
IYAL041W	1	65458	65735	0.263	0	0.3	-0.456	0.02675
YAL040C	1	65780	67519		0.546	0.263	-0.214	0.198333
IYAL040C	1	67519	68733	0.817	0.263	0.379	0.02	0.36975
YAL039C	1	68718	69524	0.22	0.696	0.096		0.337333
IYAL039C-0	1	69519	70669	0.197	0.39	0.408	0.41	0.35125
IYAL039C-1	1	70657	71784	1.027	0.57	0.581	0.825	0.75075
YAL038W	1	71791	73290		0.766	6.477	0.99	2.74433
IYAL038W	1	73282	74031	0.138	0.144	0.317	0.286	0.22125
YAL037W	1	74022	74825	0.107	0.511	0.021		0.213
IYAL037W	1	74826	75055	0.277	-0.434	-0.146	-0.932	-0.30875
YAL036C	1	75045	76151		0.287		-0.231	0.028
IYAL036C	1	76156	76442	0.033	-0.097	0.187	-0.214	-0.02275
YAL035W	1	76823	79437	0.44	0.03	-0.3	-0.26	-0.0225
YAL035C-A	1	79491	79841	-0.152	0.202	0.178	0.061	0.07225
YAL034W-A	1	79723	80589	0.112	0.07	-0.165	-0.402	-0.09625
IYAL034W-A	1	80594	80708	0.772	0.176	0.295	-0.617	0.1565
YAL034C	1	80633	82100	1.536	1.744	1.374	0.733	1.34675
IYAL034C	1	82093	82722	2.086	2.138	2.106	1.854	2.046
YAL033W	1	82711	83229	0.84	0.97	0.64	1.371	0.95525
IYAL033W	1	83214	83333	0.429	0.433	0.544	-0.456	0.2375
YAL032C	1	83294	84473	0.715	0.541	0.501	0.39	0.53675
IYAL032C	1	84479	84763	0.217	0.22	0.607		0.348
YAL031C	1	84751	86652	0.038	0.138	0.118	-0.144	0.0375
IYAL031C	1	87046	87268	0.054	-0.26	-0.128	-0.383	-0.17925
YAL030W	1	87291	87754	-0.281	0.454	0.64	0.169	0.2455
IYAL030W	1	87755	87862	0.399	0.144	0.49	-0.238	0.19875
YAL029C	1	87857	92269	-0.09	0.11	-0.01	-0.24	-0.0575
IYAL029C	1	92268	92912	-0.006	-0.168	0.027	-0.288	-0.10875
YAL028W	1	93403	94488	-0.407	0.257	0.038	-0.808	-0.23
IYAL028W	1	94497	94694	-0.234	-0.144	0.178	-0.042	-0.0605
YAL027W	1	94692	95474	0.081	0.575	0.585	0.48	0.43025
IYAL027W	1	95462	95631	-0.407	-0.313	-0.209	-0.515	-0.361
YAL026C	1	95632	99696	0.792	0.124	-0.209	-0.028	0.16975
IYAL026C	1	99699	100236	-0.379	-0.515	-0.209	-0.007	-0.2775
YAL025C	1	100227	101144	0.044	-0.621	-1.114	-0.366	-0.51425
IYAL025C	1	101136	101562	0.118	-0.152	-0.034	-0.576	-0.161
YAL024C	1	101567	105871	-0.21	-0.02	-0.14	-0.063	-0.10825
IYAL024C	1	105872	106286	-0.54	-0.713	-0.46	-0.486	-0.54975
YAL023C	1	106274	108547	0.09	0.29	-0.54	0.2	0.01
IYAL023C	1	108550	108868	0.138	-0.029	0.038	-0.34	-0.04825
YAL022C	1	108876	110426	-0.371	0.029	-0.022	0.094	-0.0675
IYAL022C	1	110417	110835	-0.613	-1.136	-0.824	-0.749	-0.8305
YAL021C	1	110845	113355	-0.58	0.27	-0.41	0.25	-0.1175
IYAL021C	1	113370	113616	0.277	-0.286	0.202	-0.819	-0.1565
YAL020C	1	113613	114611	0.55	-0.08	-0.42	-0.51	-0.115
IYAL020C	1	114606	114930	-0.189	-0.556	-0.468	-0.713	-0.4815
YAL019W	1	114921	118313	-0.04	0.03	-0.48	-0.82	-0.3275
IYAL019W	1	118337	118549	-0.128	-0.515	-0.336	-0.946	-0.48125
YAL018C	1	118563	119537	0.127	-0.313	-0.295	-0.056	-0.13425
IYAL018C	1	119537	120233	-0.506	-0.444	-0.189	-1.431	-0.6425
YAL017W	1	120227	124294	-0.11	0.14	-0.38	0.13	-0.055
IYAL017W	1	124279	124892	-0.349	-0.386	-0.747	-1.175	-0.66425
YAL016W	1	124881	126785	-0.196	0.05	0.102	-0.048	-0.023
IYAL016W	1	126761	126901	-0.068	-0.037	0.225		0.04
YAL015C	1	126902	128098	-0.128	-0.059	-0.54	0.292	-0.10875
IYAL015C	1	128098	128386	-0.116	-0.425	-0.431	-0.857	-0.45725
YAL014C	1	128400	129014	-0.176	-0.349	-0.209	0.204	-0.1325
IYAL014C	1	129004	129274	0.044	-0.494	0.059	-1.322	-0.42825
YAL013W	1	129271	130356	0.038	-0.621	-0.935	-1.523	-0.76025
IYAL013W	1	130341	130796	-0.017	-0.252	-0.613	-1.175	-0.51425
YAL012W	1	130801	131982	-0.006	-0.128	-0.08	0	-0.0535
IYAL012W	1	131979	132168	2.23	0.043	0.038	-0.231	0.52
YAL011W	1	132162	134075	-0.074	-0.128	-0.26	-0.494	-0.239
IYAL011W	1	134091	134183	-0.097	-0.322	-0.604	-0.881	-0.476
YAL010C	1	134182	135660	-0.209	0.111	-0.281	0.199	-0.045
IYAL010C	1	135653	135859	-0.392	0.189	0.054	-0.626	-0.19375
YAL009W	1	135855	136631	0.62	0.08	-0.308	-0.191	0.05025
IYAL009W	1	136624	136925	-0.122	-0.252	-0.392	-1.014	-0.445
YAL008W	1	136915	137508	-0.267	-0.269	-0.128		-0.221333
IYAL008W	1	137512	137690	-0.392	0.057	0.157	-0.02	-0.0495
YAL007C	1	137696	138340	-0.308	-0.059	-0.146	-0.264	-0.19425
IYAL007C	1	138328	138834	0.603	0	-0.274	-0.725	-0.099
YALCDELTA2	1	138859	138971	0.153	-0.022		-0.264	-0.0443333
IYALCDELTA2	1	139006	139142	-0.086	0.05	0.313	-0.565	-0.072
ITP(UGG)A	1	139250	139507	0.102	0.084	-0.097	-0.486	-0.09925
YAL005C	1	139501	141426	0.091	0.444	0.038	0.716	0.32225
YAL004W	1	140761	141405	1	0.76	0.22	0.475	0.61375
IYAL004W	1	141400	142187	0.417	-0.386	-0.017	-0.114	-0.025
YAL003W	1	142175	143158	0.387	0.007	-0.056	0.42	0.1895
IYAL003W	1	143189	143996	0.313	0.31	0.096	0.087	0.2015
YAL002W	1	144001	147528	-0.26	0.31	0.1	0.505	0.16375
IYAL002W	1	147503	147608	-0.248	-0.128	0.017	-0.648	-0.25175
YAL001C	1	147591	151160	-0.09	-0.15	-0.43	-0.106	-0.194
IYAL001C	1	151181	151427	0.392	-0.128	-0.056	-0.737	-0.13225
CEN1	1	151438	151605	-0.171	-0.234	0.776	-0.331	0.01
ICEN1	1	151588	152248	-0.228	-0.176	0.273	0.263	0.033
YAR002W	1	152257	153873	-0.673	-0.007	-0.241	-0.322	-0.31075
IYAR002W	1	153869	154067	0	0.05	-0.152	-0.66	-0.1905
YAR002C-A	1	154062	154718	-0.423	-0.986	-0.54	-1.255	-0.801
IYAR002C-A	1	154714	155005	-0.3	-0.218	-0.017	-0.255	-0.1975
YAR003W	1	155005	156282	0.212	0.245	0.235	-0.014	0.1695
IYAR003W	1	156338	156680	0.536	0.138	-0.092	-0.494	0.022
YAR007C	1	156751	158613	-1.023	0.281	0.322	0.562	0.0355
IYAR007C	1	158604	158951	-0.329	-0.34	-0.621	-0.669	-0.48975
YAR008W	1	158965	159789	0.096	-0.105		-0.223	-0.0773333
IYAR008W	1	159784	160089	0.258	-0.144	-0.862	-0.297	-0.26125
YARCDELTA3	1	160109	160248	-0.158	0.029	-0.248	0.014	-0.09075
YAR009C	1	160593	164180	0.64	-0.184	0.21	-0.466	0.05
IYAR009C	1	164179	164538	0.295	-0.278	-0.783	-1.238	-0.501
YAR010C	1	164540	165859	0.408		-0.097		0.1555
IYARCDELTA5	1	166152	166272	0.263	0.316	0.607		0.395333
ITA(UGC)A	1	166328	166766	-0.012	0.257	-0.062	0.373	0.139
YAR014C	1	166754	168859	0.46	-0.06	-0.3	0.01	0.0275
IYAR014C	1	168869	169355	-0.468	0.036	-0.664	-0.114	-0.3025
YAR015W	1	169369	170286	0.08	0.01	-0.17	0.19	0.0275
IYAR015W	1	170289	170400	-0.255	0.131	0.017	-0.122	-0.05725
YAR018C	1	170387	171691	0.678	0.077	-0.274	-0.063	0.1045
IYAR018C	1	171708	172209	-0.26	-0.029	-0.176	-0.152	-0.15425
YAR019C	1	172205	175126	0.36	0.11	0.17	-0.114	0.1315
IYAR019C-0	1	175114	175989	-0.862	0.057	0.112	0.435	-0.0645
IYAR019C-1	1	175982	176845	0.132	0.356	0.017	0.094	0.14975
YAR020C	1	176850	177014	0.313	0.35	0.183	0.068	0.2285
IYAR020C-0	1	177014	178155	-0.46	0.151	-0.171	0.041	-0.10975
IYAR020C-1	1	178134	179288	-0.54	0.214	-0.336	-0.077	-0.18475
YAR023C	1	179275	179811	0.107	0.138	0.027	0.02	0.073
IYAR023C	1	179824	181144	-0.315	-0.059	-0.267	0.263	-0.0945
ITL(CAA)A	1	181238	182524	0.611	0.433	0.011	-0.122	0.23325
IYARWSIGMA1	1	182935	183126	-0.349	-0.184	0.308	0.39	0.04125
IYARWDELTA6	1	183468	183774	0.807	0.029	0.197	-0.071	0.2405
YAR027W	1	183763	184467	0.399	0.144			0.2715
IYAR027W	1	184463	184892	-0.546	-0.286	0.138	0.562	-0.033
YAR028W	1	184885	185586	-0.423	0.305	0.551	1.159	0.398
IYAR028W	1	185581	186299	0.331	0.057	-0.08	0.324	0.158
YAR029W	1	186314	186535	0.167	-0.089	-0.139	-0.02	-0.02025
YAR030C	1	186502	186840	0.295	0.367	0.245	0.451	0.3395
YAR031W	1	186829	187722	0.011	-0.044	-0.288	-0.042	-0.09075
IYAR031W	1	187726	188092	-0.595	-0.136	0.017	0.42	-0.0735
YAR033W	1	188100	188801	-0.336	0.036	-0.171	0.352	-0.02975
IYAR033W	1	188806	189426	1.081	-0.243	-0.49	-0.214	0.0335
IYARWDELTA7	1	189733	190189	0.263	-0.749	0.395	-0.231	-0.0805
YAR035W	1	190186	192246	0.27	-0.01	0.15	-0.12	0.0725
YAR037W	1	190417	190998	0.446	0.233	0	0.993	0.418
YAR040C	1	191173	191529	0.929	0.257	0.65	0.169	0.50125
IYAR035W	1	192240	192621	1.471	-0.474	-0.158	-0.554	0.07125
YAR042W	1	192612	193379	-0.028	-0.322	-0.747	-0.771	-0.467
YAR043C	1	192928	193248	0.505	-0.286	-0.022	-0.919	-0.1805
IYAR042W	1	193382	193601	-0.468	-0.971	-0.989	-0.919	-0.83675
YAR044W	1	193598	196174	0.51	-0.07	-0.23	-0.669	-0.11475
IYAR044W-0	1	196173	197490	1.32	0.077	-0.241	0.08	0.309
IYAR044W-1	1	197485	198811	-0.523	-0.168	-0.209	0.151	-0.18725
IYAR044W-2	1	198816	200136	0.07	-0.484	-0.718	-0.402	-0.3835
IYAR044W-3	1	200150	201456	-0.234	-0.386	-0.295	-0.264	-0.29475
YAR047C	1	201455	201772	0.273	0.104	0.308	0.014	0.17475
IYAR047C-0	1	201760	202593	-0.349	0.043	-0.415	0.46	-0.06525
IYAR047C-1	1	202572	203403	-0.364	0.144	-0.034	-0.168	-0.1055
YAR050W	1	203392	208002	0.41	-0.06	0.08	-0.3	0.0325
YAR052C	1	207122	207502	-0.146	-0.136	-0.158	-0.297	-0.18425
IYAR050W	1	208005	208354	-0.068	0.084	-0.379	0.455	0.023
YAR053W	1	208356	208649	-0.248	0.138	0.374	0.708	0.243
IYAR053W	1	208634	209449	-0.165	0.151	-0.097	-0.175	-0.0715
YARCDELTA8	1	209434	209760	-0.122	0.111	1.62	0.131	0.435
IYARCDELTA8-0	1	209770	211237	-0.46	0.299	-0.109	0.691	0.10525
IYARCDELTA8-1	1	211244	212714	-0.26	-0.007	-0.315	-0.238	-0.205
IYARCDELTA8-2	1	212721	214203	-0.165	0.373	-0.423	0.678	0.11575
IYARCDELTA8-3	1	214196	215665	-0.171	0.176	-0.045	-0.071	-0.02775
IYARCDELTA8-4	1	215662	217142	-0.274	0.48	0.006	0.79	0.2505
YAR060C	1	217143	217475	0.258	0.124	0.249	0.562	0.29825
IYAR060C	1	217463	218130	-0.267	0.227	-0.056	0.144	0.012
YAR061W	1	218129	218329	-0.664	0.163	0.153	0.193	-0.03875
IYAR061W	1	218336	218536	-0.315	-0.112	-0.146	-0.264	-0.20925
YAR062W	1	218538	219131	-0.103	-0.184	-0.506	-0.322	-0.27875
IYAR062W	1	219135	220199	-0.128	-0.322	-0.531	-0.476	-0.36425
YAR064W	1	220187	220483	1.025	0.395	0.268	0.193	0.47025
IYAR064W	1	220490	221029	0.348	0.029	0.076	0.308	0.19025
YAR066W	1	221038	221646	0.138	-0.425	-0.386	-0.761	-0.3585
IYAR066W	1	221659	222382	0.054	-0.494	-0.873	-1.13	-0.61075
YAR068W	1	222395	222877	0.441	-0.434	-0.924	-0.713	-0.4075
IYAR068W	1	222883	223991	0.462	-0.037	0.353	0.922	0.425
YAR069C	1	223997	224287	0.07	0.239	0	0.162	0.11775
IYAR069C	1	224280	224560	-0.034	0.043	-0.062	-0.238	-0.07275
YAR070C	1	224549	224845	0.207	-0.066	-0.308	0.068	-0.02475
IYAR070C	1	224846	225460	0.22	0.064	-0.152	0.613	0.18625
YAR071W	1	225449	226849	0.235	0.449	0.273		0.319
IYAR071W	1	226912	227664	0.762	0.356	0.437	0.263	0.4545
YAR073W	1	227731	228939	1.801	1.381	1.081	0.856	1.27975
YAR074C	1	228529	228855	1.476	1.59	1.185	0.908	1.28975
YAR075W	1	228833	229303	1.418	1.214	1.359	0.534	1.13125
TEL1R	1	229294	230093	3.867	2.432	2.332	1.921	2.638
YBL113C	2	280	2655	2.256	1.263		0.833	1.45067
YBL112C	2	2582	2896	0.826	0.782	0.392	0.094	0.5235
YBL111C	2	2907	4499	0.935	1.31		0.806	1.017
YBL110C	2	4194	5009	1.079	1.635	1.553	1.277	1.386
IYBL111C	2	4997	5797	3.673	2.618	2.666	2.114	2.76775
YBL109W	2	5793	6125	3.858	2.532	2.77	2.338	2.8745
IYBL109W-0	2	6120	7144	3.958	2.972	3.526	2.052	3.127
IYBL109W-1	2	7145	8181	1.929	1.511	1.49	0.41	1.335
YBL108W	2	8180	8482	0.826	1.167	1.613	0.695	1.07525
IYBL108W	2	8486	8863	0.614	1.081	0.983	0.786	0.866
YBLWDELTA1	2	8842	9084	0.548	-0.074		-0.429	0.015
YBLWDELTA3	2	9438	9496	0.778	0.233	0.207		0.406
IYBLWDELTA3	2	9524	9582	0.433	0.339	0.709	0.384	0.46625
ITL(UAA)B1	2	9653	9958	0.249	0.183	0.348	0.515	0.32375
YBL107C	2	9961	10548	0.581	-0.022	0.033	0.275	0.21675
IYBL107C	2	10536	10862	0.122	-0.051	-0.171	0.094	-0.0015
YBL106C	2	10847	13876	-0.357	0.491	0.417	0.46	0.25275
IYBL106C	2	13889	14241	-0.152	0.084	0.059	0.151	0.0355
YBL105C	2	14241	17693	0.033	0.214	0.081	0.51	0.2095
IYBL105C	2	17691	18331	-0.097	-0.007	-0.415	0.24	-0.06975
YBL104C	2	18317	21091	-0.515	-0.082	-0.034	0.187	-0.111
IYBL104C	2	21079	22079	-0.379	0.328	-0.092	0.054	-0.02225
YBL103C	2	22579	23527	-0.165	0.287	-0.364	-0.048	-0.0725
IYBL103C	2	23515	24089	-0.08	0.07	-0.103	0.336	0.05575
YBL102W	2	24096	24740	-0.438	0.459	0.357	0.384	0.1905
IYBL102W	2	24727	24956	-0.092	0.17	0.273	-0.617	-0.0665
YBL101C	2	24941	28171	-0.274	-0.168	-0.146	0.33	-0.0645
IYBL101C	2	28171	29627	-0.012	-0.444	-0.589	0.21	-0.20875
YBL101W-A	2	29930	31243	0.273	0.316	0.331	-0.035	0.22125
YBL101W-B	2	29930	35240	0.449	0.007	0.148		0.201333
YBLWTY2-1A	2	30286	31321	0.932	-0.567		-0.576	-0.0703333
YBLWTY2-1B	2	32923	33445	0.027	-0.737		-1.221	-0.643667
YBLWDELTA6	2	35609	35776	-0.241	-0.358		-0.313	-0.304
YBLWTAU1	2	35869	36213	-0.392	0.157	0.339	0.524	0.157
IYBLWTAU1	2	36204	36400	0.494	0.124	0.178	-0.331	0.11625
ITF(GAA)B	2	36483	36974	0.383	-0.567	-0.288	-0.048	-0.13
YBL100C	2	36981	37292	-0.068	0.22	-0.128	0.138	0.0405
YBL099W	2	37048	38682	-0.214	0.333	0.413	0.367	0.22475
IYBL099W	2	38709	39108	-0.006	0.239	0.277	0.346	0.214
YBL098W	2	39140	40519	-0.423	0.971	0.618	0.567	0.43325
IYBL098W	2	40511	40906		-0.144	0.127	0.047	0.01
YBL097W	2	40906	43089	0.28	-0.1	-0.5	-0.35	-0.1675
IYBL097W	2	43081	43176	0.143	0.39	0.374	0.373	0.32
YBL096C	2	43168	43473	0.379	0.287	0.317	0.112	0.27375
YBL095W	2	43274	44083	0.331	0.791	0.536	0.829	0.62175
YBL094C	2	43759	44088	0.446	1.07	1.062	0.691	0.81725
IYBL094C	2	44076	44264		0.918	0.699	1.319	0.978667
YBL093C	2	44250	44909	1.418	1.513	1.025	1.43	1.3465
IYBL093C	2	44917	45980	1.666	1.648	1.731	2.187	1.808
YBL092W	2	45975	46364	0.804	0.384	0.567	0.33	0.52125
IYBL092W	2	46427	46522		0	-0.097	0.087	-0.00333333
YBL091C-A	2	46580	46858	0.225	-0.037	-0.039	0.08	0.05725
IYBL091C-A	2	46855	47362	0	0.491	0.24	0.77	0.37525
YBL091C	2	47357	48403	-0.028	-0.12	-0.438	0.08	-0.1265
IYBL091C	2	48608	48834		0.379	0.404	0.475	0.419333
YBL090W	2	48822	49352	-0.349	-0.128	-0.255	-0.264	-0.249
IYBL090W	2	49352	49413	-0.349	0.263	0.273	0.567	0.1885
YBL089W	2	49421	50947	-0.3	0.233	0.143	0.491	0.14175
IYBL089W	2	50942	51027		0.064	-0.267	-0.13	-0.111
YBL088C	2	51013	59373	-0.14	0.27	-0.034		0.032
IYBL088C	2	59361	59830	0.365	0.257	-0.017	0.138	0.18575
YBL087C	2	59815	60729	1.094	1.655	1.587	1.512	1.462
INTYBL087C	2	60193	60682	1.076	1.462	1.818	0.786	1.2855
IYBL087C	2	60746	61201		2.234	1.961	3.124	2.43967
YBL086C	2	61196	62593	2.267	2.343	2.018	1.397	2.00625
IYBL086C	2	62595	63884	0.589	0.406	0.505	0.813	0.57825
YBL085W	2	63873	66812	0.86	0	-0.25	-0.637	-0.00675
IYBL085W	2	66803	67157	-0.176	0.367	0.207	0.367	0.19125
YBL084C	2	67163	69436	-0.158	0.251	0.033	0.187	0.07825
IYBL084C	2	69441	69680	0.096	0.339	0.336	0.336	0.27675
YBL083C	2	69707	70129	0.344	0.227	-0.379	-0.438	-0.0615
YBL082C	2	69745	71118	0.263	0.996	0.295	0.786	0.585
IYBL082C	2	71143	71845	0.932	0.824	0.759	1.118	0.90825
YBL081W	2	71863	72966	0.599	0.043		-0.796	-0.0513333
IYBL081W	2	72952	73054	0.268	0.124	0.172	-0.028	0.134
YBL080C	2	73064	74686	-0.062	0.356	-0.08	0.405	0.15475
IYBL080C	2	74675	75263	-0.022	-0.168	-0.228	0.228	-0.0475
YBL079W	2	75256	79761	0.62	0.26	0.065	-0.09	0.21375
IYBL079W	2	79763	80383	0.059	0.281	0.245	0.324	0.22725
YBL078C	2	80372	80722	-0.407	0.496	0.212	0.534	0.20875
IYBL078C	2	80777	80856	-0.221	-0.044	0.263	-0.014	-0.004
YBL077W	2	80895	81323	0.551	0.856		0.575	0.660667
YBL076C	2	81038	84253	-0.086	0.766	0.353	0.491	0.381
IYBL076C	2	84264	84475	-0.176	0.084	0.339	-0.1	0.03675
YBL075C	2	84494	86440	-0.718	0.623		-0.035	-0.0433333
IYBL075C	2	86428	86729	0.383	-0.295	-0.546	-0.366	-0.206
YBL074C	2	86717	87781	0.102	0.118	-0.183	-0.331	-0.0735
YBL073W	2	87644	87952	0.178	0.091	-0.621	-0.808	-0.29
IYBL073W	2	87960	88180	0.555	-0.128	0.344	-0.063	0.177
SNR56	2	88175	88274	0.614	-0.589	0.112	-0.288	-0.03775
ISNR56	2	88268	88504	0.611	0.411	1.197	0.93	0.78725
YBL072C	2	88518	89117	0.494	1.414	0.838	1.417	1.04075
IYBL072C	2	89107	90231	1.57	1.025	1.381	1.44	1.354
YBL071C	2	90218	90523	1.27	0.828	0.24	0.56	0.7245
IYBL071C	2	90524	90599	0.581			0.112	0.3465
YBL070C	2	90600	90917	0.305	0.864	0.524	0.708	0.60025
YBL069W	2	90739	92026	0.087	1.098	0.501	0.496	0.5455
IYBL069W	2	91711	92328	-0.523	0.118	0.107	0.44	0.0355
YBL068W	2	92328	93392	-0.357	0.816	0.011	0.595	0.26625
IYBL068W	2	93400	93797	0.054	0.064		-0.077	0.0136667
YBL067C	2	93814	95877	0.344	-0.193	-0.4	0.162	-0.02175
IYBL067C	2	95873	96910	0.589	-0.082	-0.308	-0.13	0.01725
YBL066C	2	96903	100073	0.2	-0.14	-0.48	-0.62	-0.26
YBL065W	2	99927	100268	-0.08	0.345	-0.308	-0.297	-0.085
IYBL065W	2	100254	100353	0.207	0.043	0.167	-0.214	0.05075
YBL064C	2	100332	101114	-0.062	0.356	-0.051	0.151	0.0985
IYBL064C	2	101102	101862	0.712	-0.286	-0.165	-0.085	0.044
YBL063W	2	101850	105182	-0.19	-0.08	-0.28	-0.46	-0.2525
IYBL063W	2	105184	105262	-0.034	0.064	-0.068	-0.206	-0.061
YBL062W	2	105272	105649	0.021	-0.209	0.118	0.251	0.04525
YBL061C	2	105277	107364	1.742	0.465	0.446	-0.206	0.61175
IYBL061C	2	107354	107897	1.532	1.725	1.706	1.96	1.73075
YBL060W	2	107896	109956	0.148	0.511	1.055	0.678	0.598
IYBL060W	2	109979	110534	-0.139	0.245	0.245	0.613	0.241
YBL059W	2	110558	111205	0.273	0.454	0.577	0.302	0.4015
IYBL059W	2	111252	111375	-0.336	0.401	0.509	0.616	0.2975
YBL058W	2	111401	112669	-0.26	0.263	0.212	0.399	0.1535
IYBL058W	2	112671	112777	0.054	0.322	0.143	0.131	0.1625
YBL057C	2	112762	113403	0.017	0.465	0.295	-0.494	0.07075
IYBL057C	2	113402	113731	0.473	0.59	0.258	1.19	0.62775
YBL056W	2	113727	115130	-0.4	0.05	-0.045	0.087	-0.077
IYBL056W	2	115134	115544	-0.4	-0.152	0.096	0.32	-0.034
YBL055C	2	115535	116788	1.359	0.718	0.513	0.435	0.75625
IYBL055C	2	116779	117552	-0.349	-0.313	0.021	0.431	-0.0525
YBL054W	2	117554	119128	-0.431	-0.304	-0.062	-0.279	-0.269
IYBL054W	2	119123	119299	0.674	0.029	0.348	0.169	0.305
YBL053W	2	119300	119671	0.801	0.007	-0.045	-0.331	0.108
YBL052C	2	119341	121833	-0.08	-0.358	-0.523	-0.246	-0.30175
IYBL052C	2	121867	122688	-0.438	-0.811	-0.3	-0.525	-0.5185
YBL051C	2	122715	124718	0.833	-0.168	-0.3	-0.525	-0.04
IYBL051C	2	124726	125099	-0.228	-0.567	-0.329	-0.152	-0.319
YBL050W	2	125090	126081	-0.4	0.753	0.441	0.169	0.24075
IYBL050W	2	126082	126800	-0.196	0.406	0.551	0.77	0.38275
YBL049W	2	126793	127206	0.157	0.151	-0.028	-0.168	0.028
YBL048W	2	127264	127572	-0.308	0.138	-0.139	-0.576	-0.22125
IYBL048W	2	127562	127850	0.197	-0.201	-0.386	-0.042	-0.108
YBL047C	2	127857	131999	-0.13	-0.136		-0.49	-0.252
IYBL047C	2	132000	132383	0.127	0.356	0.23	0.336	0.26225
YBL046W	2	132389	133711	-0.329	-0.152	-0.639	-0.881	-0.50025
IYBL046W	2	133704	134120	0.021	0.014	0.277	0.548	0.215
YBL045C	2	134105	135475	-0.4	0.454	0.044	0.297	0.09875
IYBL045C	2	135507	135954	0.253	-0.112	-0.017	0.144	0.067
YBL044W	2	135963	136328	0.167	-0.128	0.277	-0.606	-0.0725
IYBL044W	2	136313	136642	-0.158	-0.269	-0.086	0.471	-0.0105
YBL043W	2	136653	137423	-0.423	-0.112	-0.322	-0.375	-0.308
IYBL043W	2	137427	138306	-0.248	-0.201	0.24	0.169	-0.01
YBL042C	2	138303	140219	-0.189	0.516	0.207	0.02	0.1385
IYBL042C	2	140215	141217	-0.152	-0.889	-0.234	0.014	-0.31525
YBL041W	2	141212	141934	-0.068	0.195	-0.116	0.106	0.02925
IYBL041W	2	141919	142086	0.132	-0.12	0.327	0.061	0.1
YBL040C	2	142074	142827	0.404	0.345	0	-0.34	0.10225
IYBL040C	2	142836	143938	0.567	-0.209			0.179
YBL039C	2	143951	145687	-0.288	0.118	-0.189	0.034	-0.08125
IYBL039C	2	145675	146146	-0.012	-0.484	-0.336	-0.114	-0.2365
YBL038W	2	146152	146847	-0.109	0.322	-0.051	0.367	0.13225
IYBL038W	2	146841	147184	0.065	-0.349	-0.274	-0.347	-0.22625
YBL037W	2	147174	150248	-0.444	0.189	0.202	-0.331	-0.096
IYBL037W	2	150235	150410	0.573	0.064	1.096	0.367	0.525
YBL036C	2	150409	151179	-0.221	0.227	-0.152	0.257	0.02775
IYBL036C	2	151185	151447	0.327	-0.556	-0.438	-0.183	-0.2125
YBL035C	2	151455	153569	-0.139	-0.184	-0.08	0.275	-0.032
IYBL035C	2	153575	153802	0.178	-0.184	0.24	0.21	0.111
YBL034C	2	153810	158348	-0.15	-0.1	0.2	0.11	0.015
IYBL034C	2	158336	158633	-0.203	-0.193	0.087	0.187	-0.0305
YBL033C	2	158618	159652	0.28	-0.01	0.45	-0.1	0.155
IYBL033C	2	159649	160157	0.23	0.233	0.05	0.678	0.29775
YBL032W	2	160149	161291	-0.209	0.546	0.162	0.777	0.319
IYBL032W	2	161286	161676	0.033	-0.12	-0.034	-0.223	-0.086
YBL031W	2	161664	162677	0.096	-0.184	-0.116	-0.494	-0.1745
IYBL031W	2	162696	162974	0.477	0.202	-0.056	0.373	0.249
YBL030C	2	163003	163956	0.167	0.131	-0.086	0.228	0.11
IYBL030C-0	2	163947	165024	0.417	-0.089	0.23	0.466	0.256
IYBL030C-1	2	165022	166104	0.891	0.356	0.929	1.134	0.8275
YBL029W	2	166099	167226	0.339	0.157	0.192	-0.042	0.1615
IYBL029W	2	167234	167482	0.866	0.556	0.785	0.674	0.72025
YBL028C	2	167480	167797	0.776	0.872	1.372	1.527	1.13675
IYBL028C	2	167796	168369	1.311	1.242	1.948	2.276	1.69425
YBL027W	2	168388	169338	0.433	1.029	1.162	1.26	0.971
IYBL027W	2	169362	170571	0.167	0.029	0.235	0.737	0.292
YBL026W	2	170588	171000	0.167	0.683	0.581	0.786	0.55425
IYBL026W	2	171007	171447	-0.039	-0.16	0.225	0.119	0.03625
YBL025W	2	171446	171880	-0.196	-0.358	-0.484	-0.66	-0.4245
IYBL025W	2	171878	172511	-0.444	-0.105	-0.664	-0.048	-0.31525
YBL024W	2	172499	174550	-0.086	0.696	0.365	0.802	0.44425
IYBL024W	2	174557	174895	0.249	0.057	0.505	-0.122	0.17225
YBL023C	2	174882	177485	-0.26	0.22	-0.26	0.034	-0.0665
IYBL023C	2	177517	177831	0.127	0.195	0.433	0.263	0.2545
YBL022C	2	177836	181234	0.71	0.99	0.96	0.64	0.825
IYBL022C	2	181236	181615	1.374	2.126	2.357	2.249	2.0265
YBL021C	2	181622	182053	2.109	2.363	2.476	1.571	2.12975
IYBL021C	2	182057	182374	0.86	0.967	1	0.613	0.86
YBL020W	2	182366	184087	0.22	0.761	0.65	0.193	0.456
IYBL020W	2	184091	184299	0.969	0.118	0.365	-0.152	0.325
YBL019W	2	184318	185877	-0.068	0.05	-0.452	-0.565	-0.25875
IYBL019W	2	185887	185947	0.661	-0.234	0.033	-0.66	-0.05
YBL018C	2	185960	186265	0.167	0.678	0.473	0.485	0.45075
IYBL018C	2	186422	186818	-0.051	-0.678	-0.133	-0.669	-0.38275
YBL017C	2	186806	191542	-0.02	-0.07	-0.43	-0.36	-0.22
IYBL017C	2	191554	192415	0.788	-0.368	-0.255	-0.466	-0.07525
YBL016W	2	192416	193474	0.172	0.22	0.22	0.42	0.258
IYBL016W	2	193478	194088	0.263	-0.26	0.059	0.234	0.074
YBL015W	2	194087	195664	-0.295	0.595	0.006	0.087	0.09825
IYBL015W	2	195669	196982	1.478	-0.144	-0.074	-0.106	0.2885
YBLCDELTA7	2	196997	197264	-0.203	0.263	0.212	0.087	0.08975
IYBLCDELTA7	2	197281	197469	0.313	-0.037	0.589	0.047	0.228
ITI(AAU)B	2	197515	197599	1.35	-0.193	0.006	-0.626	0.13425
YBLCSIGMA1	2	197669	198018	-0.017	-0.331		-0.042	-0.13
IYBLCSIGMA1	2	198002	199037	-0.097	-0.16	-0.017	0.061	-0.05325
YBL014C	2	199026	201707	0.481	-0.089	-0.329	0.451	0.1285
IYBL014C	2	201712	202011	0.654	0	0.038	-0.392	0.075
YBL013W	2	202021	203199	0.143	0.395	0.22	0.704	0.3655
IYBL013W	2	203192	203365	0.127	-0.295	0.153		-0.005
YBL012C	2	203367	203765	-0.189	0.281	-0.329	0.63	0.09825
YBL011W	2	203502	205778	-0.062	0.189	0.157	0.352	0.159
IYBL011W	2	205777	206059	0.926	-0.089	-0.431	-0.66	-0.0635
YBL010C	2	206068	206907	-0.097	-0.12	-0.444	0.519	-0.0355
IYBL010C	2	206905	207169	0.217	-0.234	0.044		0.009
YBL009W	2	207158	209185	-0.08	0.195	0.107	0.32	0.1355
IYBL009W	2	209191	209623	-0.386	-0.201	-0.012	0.336	-0.06575
YBL008W	2	209617	212136	0	-0.06	-0.3	-0.206	-0.1415
IYBL008W	2	212139	212608	0.245	0.029	0.187	-0.34	0.03025
YBL007C	2	212593	216324	-0.28	0.3	-0.04	0.07	0.0125
IYBL007C	2	216338	216653	-0.379	-0.525	-0.852	-0.411	-0.54175
YBL006C	2	216654	217088	-0.08	0.014	0.021	0.451	0.1015
IYBL006C	2	217081	217439	0.038	-0.037	0.273	-0.476	-0.0505
YBL005W	2	217435	220362	0.778	-0.059	-0.176	-0.438	0.02625
IYBL005W	2	220366	220851	-0.176	0.316	0.336	0.106	0.1455
YBLWDELTA8	2	220848	221013	0.07	-0.331	0.22	-0.199	-0.06
YBL005W-A	2	221295	222614	0.336	-0.168	-0.852	-0.392	-0.269
YBL005W-B	2	221295	226560	-0.438	0.305	0.148	0.341	0.089
YBLWDELTA10	2	226573	226910	0.143	0.07	0.322	0.379	0.2285
IYBLWDELTA10	2	226904	227046	0.148	-0.105	0.286	-0.313	0.004
ITS(AGA)B	2	227104	227610	-0.171	0.208	0.336	0.58	0.23825
YBL004W	2	227601	235079	0.51	0.007	0.37	-0.106	0.19525
IYBL004W	2	235111	235329	0.07	0.189	0.47	-0.191	0.1345
YBL003C	2	235356	235751	0.268	0.233	0.178	0.786	0.36625
IYBL003C	2	235743	236468		-0.144	-0.183	0.041	-0.0953333
YBL002W	2	236457	236849	1.016	0.356	-0.074	0.84	0.5345
IYBL002W	2	236857	237115	0	0.118		-0.466	-0.116
YBL001C	2	237114	237425	0.313	-0.701	-0.639	-0.438	-0.36625
IYBL001C	2	237421	238172		-0.701	-0.589	-0.13	-0.473333
CEN2	2	238153	238297	0.05	0.269	-0.189	-1.358	-0.307
ICEN2	2	238319	238851	-0.189	-0.051		0.073	-0.0556667
YBR001C	2	238902	241241	-0.773	0.449	0.739	0.341	0.189
IYBR001C	2	241242	241663	0.017	-0.089	-0.46	-0.771	-0.32575
YBR002C	2	241669	242526	0.258	-0.193		0.119	0.0613333
IYBR002C	2	242517	242773	0.273	0.036	0.076	-0.191	0.0485
YBR003W	2	242773	244191	1.828				1.828
IYBR003W	2	244200	244332	0.374	-0.059	-0.241	-0.761	-0.17175
YBR004C	2	244327	245625	0.192	0.124		0.204	0.173333
IYBR004C	2	245634	245871	-0.158	-0.051	0.148	-0.206	-0.06675
YBR005W	2	245870	246508	-0.468	0.546		0.766	0.281333
IYBR005W	2	246507	246958	-0.045	-0.218	-0.747	-0.868	-0.4695
YBR006W	2	246974	248464	0.122	0.299		0.435	0.285333
IYBR006W	2	248291	248735	-0.092	-0.074	0.096	-0.191	-0.06525
YBR007C	2	248766	250973	0.37	0.036		0.199	0.201667
IYBR007C-0	2	250969	251763	-0.103	-0.701	-0.783	-0.761	-0.587
IYBR007C-1	2	251734	252538	-0.022	-0.059	0.536	-0.206	0.06225
YBR008C	2	252523	254166	-0.074	0.257	-0.234	0.204	0.03825
IYBR008C	2	254166	255345	0.249	-0.193	-0.49	-0.429	-0.21575
YBR009C	2	255330	255638	0.37	0.491	0.23		0.363667
IYBR009C	2	255658	256292	-0.122	-0.304	0.167	-0.13	-0.09725
YBR010W	2	256291	256698	0.138	0.787	0.603	1.352	0.72
IYBR010W	2	256683	257084	0.263	0.384	0.277	-0.035	0.22225
YBR011C	2	257069	257929	0.212	0.753	-0.022	0.485	0.357
IYBR011C	2	257927	258623	-0.344	0.516	0.348	0.302	0.2055
YBRCDELTA11	2	258650	258909	0.192	-0.358	0.157	-0.357	-0.0915
IYBRCDELTA11	2	258919	259098	-0.357	0.043	0.235	-0.152	-0.05775
YBR012C	2	259104	259520	-0.431	0.632	0.102	0.073	0.094
YBR012W-A	2	259829	261148	0.466	0.131	-0.315	-0.238	0.011
YBR012W-B	2	259829	265097	-0.221	0.111	-0.176	-0.304	-0.1475
YBR013C	2	265449	265835	-0.139	1.036	0.295	0.749	0.48525
IYBR013C	2	265831	266149	-0.139	-0.022	-0.133	-0.554	-0.212
IYBRCDELTA14	2	266218	266350	-0.241	-0.201	0.249	-0.246	-0.10975
ITT(AGU)B	2	266398	266696	0.102	0.05	-0.006	-0.175	-0.00725
YBR014C	2	266684	267292	-0.221	0.428	0.096	0.394	0.17425
IYBR014C	2	267300	267671	0.127	0.251	0.365	0.204	0.23675
YBR015C	2	267669	269459	-0.295	0.678	0.473	0.745	0.40025
IYBR015C	2	269475	270174	-0.012	-0.278	-0.068	-0.844	-0.3005
YBR016W	2	270209	270592	-0.012	-0.396	-0.523	-0.919	-0.4625
IYBR016W	2	270591	270920	0.096	-0.105	-0.46	-0.525	-0.2485
YBR017C	2	270906	273659	-0.241	0.293	0.225	0.553	0.2075
IYBR017C	2	273647	274392	-0.103	-0.168	-0.028	-0.456	-0.18875
YBR018C	2	274386	275483	-0.221	-0.029	-0.506	0.054	-0.1755
IYBR018C	2	275476	276226	-0.444	0.293	0.038	0.054	-0.01475
YBR019C	2	276212	278308	-0.128	0.275	0.207	0.18	0.1335
IYBR019C	2	278300	278983	-0.274	0.118	0.153	-0.071	-0.0185
YBR020W	2	278983	280566	-0.49	0.043	-0.103	0.014	-0.134
IYBR020W	2	280571	281407	-0.308	-0.226	-0.109	-0.048	-0.17275
YBR021W	2	281405	283303	0.286	0.098	-0.056	-0.168	0.04
IYBR021W	2	283313	283695	-0.26	0.007	0.033		-0.0733333
YBR022W	2	283700	284230	-0.336	0.043	-0.045	0.187	-0.03775
IYBR022W	2	284230	284365		0.029	-0.158		-0.0645
YBR023C	2	284387	287881	-0.092	0.35	0.127	0.346	0.18275
IYBR023C	2	287872	289408	-0.571	-0.184	-0.068	-0.152	-0.24375
YBR024W	2	289407	290309	-0.423	0.183	-0.103	0.425	0.0205
IYBR024W	2	290310	290655		-0.295	-0.415	-0.494	-0.401333
YBR025C	2	290640	291821	-0.248	0.021	-0.128	0.187	-0.042
IYBR025C	2	291811	292851	0.006	-0.066	-0.086	-0.297	-0.11075
YBR026C	2	292836	293975	-0.379	0.281	-0.274	0.496	0.031
YBR027C	2	293983	294312	-0.152	0.58	0.249	0.674	0.33775
IYBR027C	2	294320	294371		0.014	-0.831		-0.4085
YBR028C	2	294384	295958	-0.209	0	-0.506	0.041	-0.1685
IYBR028C	2	295954	296343	-0.203	-0.105	-0.086	-0.206	-0.15
YBR029C	2	296328	297698	0.07	0.287	0.118	0.32	0.19875
IYBR029C	2	297699	298262		-0.007	-0.322	-0.494	-0.274333
YBR030W	2	298254	299909	-0.813	0.373	0.044	0.384	-0.003
IYBR030W	2	299929	300121	0.011	-0.331	-0.295	-0.576	-0.29775
YBR031W	2	300128	301213	-0.4	0.585	0.607	1.138	0.4825
IYBR031W	2	301255	301424		-0.128	-0.214	-0.894	-0.412
YBR032W	2	301481	301780	-0.274	0.718	0.449	0.648	0.38525
IYBR032W	2	301788	301918	0	-0.16	-0.139	-0.761	-0.265
YBR033W	2	301906	304662	-0.55	0.47	0.58	0.5	0.25
IYBR033W	2	304667	304892		0.144	-0.308	-0.737	-0.300333
YBR034C	2	304889	305932	-0.139	0.7	0.348	0.5	0.35225
IYBR034C	2	305942	306233	-0.08	-0.014	0.087	-0.347	-0.0885
YBR035C	2	306228	306911	-1.718	0.202	0.336	0.63	-0.1375
IYBR035C	2	306908	307547	-0.056	-0.059	-0.386	-0.152	-0.16325
ITLC1	2	308840	309053	0.399	0.269	0.044	-0.168	0.136
YBR036C	2	309040	310269	-0.423	0.163	0.122	0.124	-0.0035
IYBR036C	2	310269	310511	-0.281	-0.415	-0.639	-0.808	-0.53575
YBR037C	2	310523	311407	-0.63	0.275		0.373	0.006
IYBR037C	2	311407	311870	-0.128	-0.16	-0.613	-0.704	-0.40125
YBR038W	2	311859	314747	0.57	-0.286	0.04	-0.231	0.02325
IYBR038W	2	314758	315522	-0.452	0.491	-0.139	0.399	0.07475
YBR039W	2	315537	316469	-0.506	0.269	0.399	0.77	0.233
IYBR039W	2	316476	316940	-0.116	0.05	0.033	0.138	0.02625
YBR040W	2	316930	317823	-0.484	0.696	0.657	0.712	0.39525
IYBR040W	2	317808	318228	-0.386	0.438	0.481	0.394	0.23175
YBR041W	2	318228	320096	0.621		0.202		0.4115
IYBR041W	2	320196	320283	0.096	0.17	0.118	-0.007	0.09425
YBR042C	2	320377	321567	0.118	0.104	-0.034	0.156	0.086
IYBR042C	2	321572	321830	-0.392	-0.209	-0.692	-0.152	-0.36125
YBR043C	2	321837	323903	0.258	0.384	-0.196	0.626	0.268
IYBR043C	2	323915	324313	-0.49	0.195	0.281	0.314	0.075
YBR044C	2	324298	326016	-0.022	0.091	0.044	0.373	0.1215
IYBR044C	2	326040	326735	-0.379	0.131	0.217	0.878	0.21175
TV(UAC)B	2	326762	326815	0.096	-0.434	0.122	-0.448	-0.166
ITV(UAC)B	2	326815	327039	0.017	0.516	0.424	0.485	0.3605
YBRWDELTA16	2	327350	327641	-0.392	0.202	0.087	0.02	-0.02075
IYBRWDELTA16	2	327663	328332	0.917	0.748	0.044	0.099	0.452
YBR045C	2	328330	330048	0.501				0.501
IYBR045C	2	330083	330435	-0.056	-0.029	-0.056	0.087	-0.0135
YBR046C	2	330466	331467	-0.097	0.021	0.528	0.302	0.1885
IYBR046C	2	331470	331797	1.376	1.029	1.252	0.691	1.087
YBR047W	2	331795	332319	1.752	2.463	2.011	1.976	2.0505
IYBR047W	2	332304	332789	2.748	2.089	2.787	2.597	2.55525
YBR048W	2	332793	333771	0.91	0.75	1.05	0.817	0.88175
INTYBR048W	2	332852	333359	0.82	0.618	0.357	0.228	0.50575
IYBR048W	2	333797	334322	1.483	0.35	0.127	0.041	0.50025
YBR049C	2	334345	336774	0.07	0.077	-0.028	0.094	0.05325
IYBR049C	2	336764	337157	-0.092	-0.599	-0.673	-0.402	-0.4415
YBR050C	2	337142	338155	-0.012	-0.168	0.501	0.373	0.1735
YBR051W	2	337950	338297	0.118	0.07	0.044	0.33	0.1405
IYBR051W	2	338304	338648	1.049	-0.61	-0.902	-0.819	-0.3205
YBR052C	2	338679	339308	-0.103	-0.193		0.292	-0.00133333
IYBR052C	2	339313	339600	-0.288	-0.022	-0.017	-0.077	-0.101
YBR053C	2	339634	340707	0.143		-0.146	-0.092	-0.0316667
IYBR053C-0	2	340695	341878	0.943	0.036	-0.438	-0.056	0.12125
IYBR053C-1	2	341886	343067	-0.407	0.014	0.107	0.603	0.07925
YBR054W	2	343063	344094	-0.109	0.138	0.339	0.557	0.23125
IYBR054W	2	344089	344557	0.433	0.328	-0.045	0.014	0.1825
YBR055C	2	344561	347257	-0.476	0.029	0.059	0.745	0.08925
IYBR055C	2	347246	347574	0.054	-0.051	0.317	0.336	0.164
ITL(UAA)B2	2	347632	347850	-0.022	-0.128	0.379	0.363	0.148
YBR056W	2	347841	349343	0.07	0.275	0.192	0.524	0.26525
IYBR056W	2	349371	350400	-0.116	-0.184	0.112	0.228	0.01
YBRWDELTA17	2	350427	350700	-0.315	0.269	0.513	0.557	0.256
IYBRWDELTA17	2	350696	350787	0.065	-0.184	0.202	0.399	0.1205
ITQ(UUG)B	2	350844	352166	-0.431	0.091	-0.034	-0.035	-0.10225
YBR057C	2	352152	353249	-0.415	0.091	-0.46	0.246	-0.1345
IYBR057C	2	353259	353626	0.621	-0.044	-0.267	0.324	0.1585
YBR058C	2	353631	356039	-0.23	0.13	-0.08	-0.1	-0.07
IYBR058C	2	356044	356827	0.033	-0.184	-0.051	-0.214	-0.104
YBR059C	2	356820	360143	-0.056	0.22	-0.344	0.099	-0.02025
IYBR059C	2	360157	360611	0.829	-0.059	-0.803	0.59	0.13925
YBR060C	2	360611	362470	0.678	0.384	0.429	0.257	0.437
IYBR060C-0	2	362468	363623	0.524	0.696	0.899	0.538	0.66425
IYBR060C-1	2	363604	364743	-0.028	0.379	-0.062	0.24	0.13225
YBR061C	2	364746	365675	-0.793	0.48	0.253	0.505	0.11125
IYBR061C	2	365698	365916	0.006	0.245	0.118	0.42	0.19725
YBR062C	2	365935	366279	0.22	0.208	0.567	0.18	0.29375
IYBR062C	2	366294	366923	-0.086	-0.474	-0.523	-0.183	-0.3165
YBR063C	2	366930	368141	-1.279	0.566	0.57	1.067	0.231
YBR064W	2	367726	368151	0.178	0.379	0.517	0.595	0.41725
IYBR064W	2	368156	368543	-0.228	-0.313	-0.203	-0.494	-0.3095
YBR065C	2	368544	369635	-1.068	0.269	-0.051	0.603	-0.06175
IYBR065C	2	369646	369991	0.327	-0.484	0.153	-0.16	-0.041
YBR066C	2	369997	370656	0.362	-0.61	-0.241	-0.322	-0.20275
IYBR066C	2	370648	372059	-0.086	-0.349	0.033	0.007	-0.09875
YBR067C	2	372062	372691	0.387	-0.022	0.054	0.187	0.1515
IYBR067C	2	372679	373820	0.559	0.111	0.313	0.524	0.37675
YBR068C	2	373820	375646	0.429	0.22	0.225	0.131	0.25125
IYBR068C	2	375640	376534	-0.183	-0.044	0.207	0.425	0.10125
YBR069C	2	376533	378389	0.178	0.124	0.24	0.496	0.2595
IYBR069C	2	378390	379175	-0.255	0.208	0.339	0.51	0.2005
YBR070C	2	379180	379890	0.087	-0.269	-0.165	-0.347	-0.1735
IYBR070C	2	379881	380361	-0.028	-0.278	-0.344	-0.183	-0.20825
YBR071W	2	380373	381005	0.04	-0.54	-0.48	-0.82	-0.45
IYBR071W	2	381020	381978	-0.074	-0.243	-0.158	-0.429	-0.226
YBR072W	2	381992	382633	-0.189				-0.189
IYBR072W	2	382639	383072	-0.26	-0.425	-0.554	-0.048	-0.32175
YBR073W	2	383072	385945		-0.184	0.22	0.131	0.0556667
IYBR073W	2	385940	386248	-0.006	-0.144	0.357	-1.041	-0.2085
YBR074W	2	386246	387484	-0.274	-0.074	0.47	0.027	0.03725
IYBR074W	2	387493	387803	0	-0.037	-0.26	-0.331	-0.157
YBR075W	2	387796	389175		0.379	0.253	0.543	0.391667
IYBR075W	2	389199	390328	-0.068	0.118	0.178	-0.168	0.015
YBR076W	2	390336	391352	0.027	-0.051	0.42	0.613	0.25225
IYBR076W	2	391357	391757	-0.017	-0.168	-0.08	0.068	-0.04925
YBR077C	2	391763	392248		-0.16	-0.221	0.367	-0.00466667
IYBR077C	2	392257	393091	0.348	-0.837	-0.852	-0.168	-0.37725
YBR078W	2	393085	394818	0.153	0.014	0.192	0.446	0.20125
IYBR078W	2	394826	395346	0.076	0.31	0.551	0.48	0.35425
YBR079C	2	395341	398232	-0.086	-0.007	-0.08	0.246	0.01825
IYBR079C	2	398227	398587	0.207	-0.136	-0.281	-0.071	-0.07025
YBR080C	2	398572	400845	0.027	-0.007	-0.022	0.324	0.0805
IYBR080C	2	400872	401168	-0.255	0.098	0.172	-0.02	-0.00125
YBR081C	2	401211	405206	0.24	-0.28	-0.55	-0.53	-0.28
IYBR081C	2	405211	405828	0.212	-0.193	-0.074	0.405	0.0875
ITD(GUC)B	2	405984	406572	0.408	-0.014	0.127	0.524	0.26125
YBR082C	2	406586	407124	-0.062	-0.286	-0.386	0.02	-0.1785
IYBR082C-0	2	407127	408097	0.107	-0.322	-0.364	0.257	-0.0805
IYBR082C-1	2	408140	409117	-0.203	-0.226	0.157	-0.014	-0.0715
YBR083W	2	409130	410587	-0.214	-0.377	-0.438	-0.288	-0.32925
IYBR083W	2	410594	411017	0.167	-0.644	-0.621	-0.466	-0.391
YBR084W	2	411015	413939	-0.364	0.748	0.524	0.904	0.453
IYBR084W	2	413961	414102	-0.051	0.31	0.559	-0.1	0.1795
YBR084C-A	2	414144	414710	0.498	0.774	1	1.322	0.8985
INTYBR084C-A	2	414703	415226	0.911	0.795	0.902	0.962	0.8925
IYBR084C-A	2	415205	415949	1.963	1.379	1.919	1.65	1.72775
YBR085W	2	415944	416864	1	0.96	0.866	0.983	0.95225
IYBR085W-0	2	416860	417965	0.011	0.422	0.589	0.275	0.32425
IYBR085W-1	2	417947	419067		0.239	0.148	0.613	0.333333
IYBR085W-2	2	419051	420159	-0.241	-0.313	-0.133	-0.144	-0.20775
YBR086C	2	420159	422996	-0.44	-0.12	-0.05	-0.15	-0.19
IYBR086C	2	423012	423711		0.189	-0.122	0.18	0.0823333
YBR087W	2	423726	424787	0.162	0	0.065	0.471	0.1745
IYBR087W	2	424770	424963	-0.196	0.118	0.127	-0.255	-0.0515
YBR088C	2	424948	425721	-0.228	0.098	-0.128	0.505	0.06175
YBR089W	2	425144	425740	-0.315	0.091	0.006	-0.279	-0.12425
IYBR089W	2	425749	426142				-0.255	-0.255
YBR089C-A	2	426148	426444	-0.241	-0.037	0.027	-0.238	-0.12225
YBR090C	2	426291	427013	-0.039	0.036	0.379	0.394	0.1925
IYBR090C	2	427004	427116	-0.158	-0.209	-0.045	-0.238	-0.1625
YBR091C	2	427113	427439	0.183	0.257	0.249	0.292	0.24525
IYBR091C	2	427442	427634				-0.288	-0.288
YBR092C	2	427656	429056	-0.012	0.189	-0.039	0.124	0.0655
IYBR092C	2	429072	429483	0.087	-0.201	-0.139	-0.331	-0.146
YBR093C	2	429506	430906	-0.097	0.575	0.353	0.721	0.388
IYBR093C	2	430914	432004		-0.029	-0.045	0.061	-0.00433333
YBR094W	2	431997	434255	-0.308	-0.097	-0.322	-0.617	-0.336
IYBR094W	2	434246	434361	-0.171	0.151	0.059	-0.392	-0.08825
YBR095C	2	434364	435722	0.054	0.233	0.462	0.529	0.3195
IYBR095C	2	435717	435991		0.036	-0.189	0.073	-0.0266667
YBR096W	2	435982	436671	-0.329	0.151	0.143	0.324	0.07225
IYBR096W	2	436673	436903	0.087	0.091	0.038	-0.347	-0.03275
YBR097W	2	436912	441273	0.75	-0.03	-0.01	-0.214	0.124
IYBR097W	2	441318	441435	-0.349	-0.234	0.473	0.297	0.04675
YBR098W	2	441476	442888	-0.04	-0.23	-0.37	-0.55	-0.2975
YBR099C	2	442883	443263	0.64	0.084	0.331	0.367	0.3555
YBR100W	2	443214	443549	0.132	0.48	0.317	0.041	0.2425
IYBR100W	2	443534	443779	0.017	0.189	0.42	0.156	0.1955
YBR101C	2	443780	444649	-0.386	0.714	0.091	1.106	0.38125
IYBR101C	2	444686	445017	-0.3	-0.089	-0.086	0.661	0.0465
YBR102C	2	445021	447279	-0.128	0.057	-0.074	0.02	-0.03125
IYBR102C	2	447269	447678	-0.062	-0.201	0.143	-0.34	-0.115
YBR103W	2	447671	449275	-0.407	0.269	-0.086	0.46	0.059
IYBR103W	2	449282	449617	-0.214	-0.234	-0.039	0.246	-0.06025
YBR104W	2	449629	450615	0.006	0.287	0.253	0.124	0.1675
IYBR104W	2	450600	450855	-0.017	0.007	0.715	-0.071	0.1585
YBR105C	2	450840	451925	-0.3	0.251		0.46	0.137
IYBR105C	2	451935	452609	0.225	-0.184	-0.056	0.199	0.046
YBR106W	2	452620	453183	0.065	0.339	0.521	0.63	0.38875
IYBR106W	2	453185	453763	-0.274	-0.037	0.295		-0.00533333
YBR107C	2	453752	454486	-0.476	0.098		0.786	0.136
IYBR107C	2	454482	454790	-0.103	-0.434	-0.444	0.187	-0.1985
YBR108W	2	454784	457327	-0.097	-0.243	-0.431	-1.041	-0.453
IYBR108W	2	457335	457877	0	0.157	0.249	0.041	0.11175
YBR109C	2	457877	458317	-0.4	0.422		0.41	0.144
IYBR109C	2	458343	458818	-0.051	-0.93	-1.023	-0.637	-0.66025
YBR110W	2	458833	460179	-0.139	0.077	0.305	-0.13	0.02825
IYBR110W	2	460185	461125	-0.498	0.293	0.317	0.519	0.15775
YBR111C	2	461136	461828	-0.364	0.131	-0.203	0.519	0.02075
IYBR111C	2	461835	462841	-0.103	-0.184	-0.183	0.169	-0.07525
YBR112C	2	462828	465725	0.485	-0.152	-0.214	-1.041	-0.2305
YBR113W	2	465527	466006	0.112	-0.494	-0.322	-1.086	-0.4475
IYBR113W	2	466002	467214	0.033	-0.556	-0.165	-0.168	-0.214
YBR114W	2	467209	469578	-0.221	0.31	-0.068	-0.199	-0.0445
IYBR114W	2	469553	469718	-0.074	0.029	0.138	0.094	0.04675
YBR115C	2	469706	473881	-0.234	-0.029	0.087	-0.063	-0.05975
IYBR115C	2	473904	474142	-0.012	0	0.317	0.204	0.12725
YBR116C	2	474157	474681	0.365	0.57	0.308	-0.077	0.2915
YBR117C	2	474350	476392	0.563	0.934	0.766	0.269	0.633
IYBR117C	2	476387	477627	2.117	1.705	1.346	1.741	1.72725
YBR118W	2	477632	479005	0.966	1.313	1.06	1.165	1.126
IYBR118W	2	479078	479206	0.661	0.144	0.778	0.363	0.4865
YBR119W	2	479299	480281	0.038	0	-0.034	-0.035	-0.00775
IYBR119W	2	480284	480389	-0.171	-0.074	0.404	-0.297	-0.0345
YBR120C	2	480393	480878	0.006	0.293	0.096	-0.071	0.081
IYBR120C	2	480888	481294	-0.203	-0.152	-0.128		-0.161
YBR121C	2	481322	483322	-0.074	0.036	0.148	0.02	0.0325
IYBR121C	2	483317	483923	-0.08	-0.082	0.167	0.24	0.06125
YBR122C	2	483928	484515	0.263	0.007	-0.139	-0.648	-0.12925
IYBR122C	2	484509	484715	-0.006	-0.415	-0.295	-0.183	-0.22475
YBR123C	2	484700	486646	-0.24	0.05	-0.32	-0.33	-0.21
YBR124W	2	486468	486824	0.986	0.433	0.387	0.119	0.48125
IYBR124W	2	486823	487170	0.033	-0.007	0.424	-0.297	0.03825
YBR125C	2	487157	488335	-0.58	0.124	-0.344	0.175	-0.15625
IYBR125C	2	488334	488877	0.192	-0.504	-0.371	-0.136	-0.20475
YBR126C	2	488863	490347	0.661	0.202	0.081	0.041	0.24625
IYBR126C	2	490370	491206	-0.228	-0.377	-0.595	-0.231	-0.35775
YBR127C	2	491227	492777	-0.506	0.227	0.225	0.5	0.1115
IYBR127C	2	492777	493054	0.365	-0.152	0.157	-0.042	0.082
YBR128C	2	493039	494070	0	0.1	-0.14	0.11	0.0175
IYBR128C	2	494058	494307	-0.08	-0.546	-0.26	-0.191	-0.26925
YBR129C	2	494311	495294	-0.664	0.257	0.059	0.119	-0.05725
IYBR129C	2	495283	495551	-0.109	-0.184	-0.074	-0.071	-0.1095
YBR130C	2	495550	496824	-0.16	0.16	-0.09	-0.13	-0.055
IYBR130C	2	496816	497123	-0.228	-0.415	-0.329	0.041	-0.23275
YBR131W	2	497124	499235	-0.621	0.157	-0.133	0.112	-0.12125
IYBR131W	2	499239	499586	0.212	0	0.167	0.041	0.105
YBR132C	2	499610	501397	0.888	0.214	-0.08	-0.438	0.146
IYBR132C	2	501387	501771	0.033	-0.504	-0.793	-0.366	-0.4075
YBR133C	2	501762	504242	-0.103	0.05	-0.248	-0.313	-0.1535
YBR134W	2	504204	504602	1.254	0.275	0.836	0.269	0.6585
IYBR134W	2	504591	504807	-0.034	-0.074	0.362	0.246	0.125
YBR135W	2	504815	505264	-0.444	-0.044	-0.109	-0.279	-0.219
IYBR135W	2	505293	505604	-0.051	-1.029	-0.966	-0.725	-0.69275
YBR136W	2	505629	512732	0.38	0.35	-0.1	0.131	0.19025
IYBR136W	2	512734	513011	0.065	0.084	0.065	0.061	0.06875
YBR137W	2	513005	513541	-0.49	0.157	-0.152	-0.392	-0.21925
IYBR137W	2	513526	513723	-0.028	-0.368	0.027	-0.048	-0.10425
YBR138C	2	513720	515291	-0.221	0.233	-0.209	-0.331	-0.132
IYBR138C	2	515279	515624	-0.139	0.098	0.336	0.394	0.17225
YBR139W	2	515625	517148	-0.515	0.263	-0.234	0.379	-0.02675
IYBR139W	2	517160	517297	0.006	-0.144	-0.074	-0.669	-0.22025
YBR140C	2	517308	526583	0.25	0.09	0.04	-0.4	-0.005
IYBR140C	2	526571	526971	-0.051	0.104	0.457	0.475	0.24625
YBR141C	2	526983	527993	-0.54	0.077	-0.203	0.234	-0.108
IYBR141C	2	527992	528264	0.183	-1.12	-1.023	-0.544	-0.626
YBR142W	2	528278	530596	-0.214	0.449	-0.295	-0.392	-0.113
IYBR142W	2	530596	530822	-0.08	0	0.331	0.124	0.09375
YBR143C	2	530827	532137	-0.183	0.362	0.281	0.538	0.2495
IYBR143C	2	532143	533187	0	-0.278	-0.176	0.286	-0.042
YBR144C	2	533193	533504	-0.281	0.269	-0.116	-0.13	-0.0645
IYBR144C	2	533497	533724	-0.028	-0.184	-0.086	0.269	-0.00725
YBR145W	2	533723	534775	-0.196	0	-0.267	-0.16	-0.15575
IYBR145W	2	534773	535226	0.132	-0.226	-0.051	-0.114	-0.06475
YBR146W	2	535221	536054	-0.392	0.506	-0.012	0.119	0.05525
IYBR146W	2	536061	536548	-0.315	-0.059	0.187	0.455	0.067
YBR147W	2	536536	537423	-0.49	0.449	0.563	0.394	0.229
IYBR147W	2	537427	537848	0.065	-0.434	-0.221	-0.297	-0.22175
YBR148W	2	537837	539663	1.716	0.208	-0.068	-0.347	0.37725
IYBR148W	2	539648	539956	-0.103	0.077	-0.234	0.068	-0.048
YBR149W	2	539948	540979	-0.415	0.251	-0.062	0.054	-0.043
IYBR149W	2	540992	541158	0.006	-0.209	-0.097	-0.168	-0.117
YBR150C	2	541167	544448	1.062	0.384	-0.322	0.041	0.29125
IYBR150C	2	544445	544998	0.05	-0.209	0.017	-0.063	-0.05125
YBR151W	2	544989	545936	-0.209	0.362	-0.255	0.08	-0.0055
IYBR151W	2	545940	546339	0.217	-0.504	0.017	-0.191	-0.11525
YBR152W	2	546337	547209	1.466	-0.444	-0.813	-0.868	-0.16475
IYBR152W	2	547214	547398	0.682	-0.278	-0.196	-0.288	-0.02
YBR153W	2	547421	548152	0.23	0.333	0.157	0.496	0.304
IYBR153W	2	548154	548324	0.118	0.007	-0.288	0.21	0.01175
YBR154C	2	548320	548964	1.399	0.269	-0.357	0.223	0.3835
IYBR154C	2	548952	549738	0.006	0.07	0.235	-0.264	0.01175
YBR155W	2	549732	550886	-0.234	-0.12	-0.357	-0.357	-0.267
IYBR155W	2	550871	551060	-0.203	-0.644	-1.035	-0.617	-0.62475
YBR156C	2	551062	553155	0.48	-0.08	-0.42	-0.14	-0.04
IYBR156C	2	553163	553953	-0.515	-0.304	-0.122	-0.048	-0.24725
YBR157C	2	553947	554264	-0.452	0.138	0.087	0.027	-0.05
IYBR157C-0	2	554272	555394	-0.228	-0.761	-0.673	-0.411	-0.51825
IYBR157C-1	2	555390	556520	-0.3	-0.252	0.268	0.24	-0.011
YBR158W	2	556509	558155	0.881	0.208	0.127	0.829	0.51125
IYBR158W	2	558146	558646	-0.051	-0.193	-0.336	-0.136	-0.179
YBR159W	2	558645	559685	-0.3	0.339	0.453	0.485	0.24425
IYBR159W	2	559694	560019	-0.267	-0.377	-0.203	-0.456	-0.32575
YBR160W	2	560038	560931	-0.086	-0.349	-1.023	-0.331	-0.44725
IYBR160W	2	560958	561592	-0.221	-0.515	-0.515	-0.279	-0.3825
YBR161W	2	561595	562722	-0.476	-0.066	-0.407	0.187	-0.1905
IYBR161W	2	562718	563171	0.263	0.333	0.249	0.112	0.23925
YBR162C	2	563161	564525	-0.097	-0.044	-0.165	-0.136	-0.1105
IYBR162C	2	564534	565190	0.127	-0.701	-0.701	-0.392	-0.41675
YBR162W-A	2	565192	565386	-0.08	-0.136	-0.452	-0.304	-0.243
IYBR162W-A	2	565382	565691	-0.062	-0.201	0.044	-0.02	-0.05975
YBR163W	2	565684	567438	-0.255	-0.136	-0.46	0.068	-0.19575
IYBR163W	2	567468	567827	1.049	-0.097	0.054	-0.007	0.24975
YBR164C	2	567833	568381	-0.4	-0.16	-0.431	-0.504	-0.37375
IYBR164C	2	568394	568781	-0.209	-0.484	-0.086	-0.331	-0.2775
YBR165W	2	568813	569643	-0.364	0.118	-0.152	0.156	-0.0605
IYBR165W	2	569673	569774	0.792	-0.066	-0.022	-0.313	0.09775
YBR166C	2	569800	571155	-0.06	0.417	0.091	-0.056	0.098
IYBR166C	2	571148	571429	-0.171	-0.201	0.107	-0.028	-0.07325
YBR167C	2	571426	571845	0.054	-0.567	-0.708	-0.331	-0.388
IYBR167C	2	571847	572337	-0.039	-0.386	-0.158	-0.183	-0.1915
YBR168W	2	572332	573570	-0.444	0	-0.329	0.144	-0.15725
IYBR168W	2	573562	573884	-0.006	-0.074	-0.109	0.204	0.00375
YBR169C	2	573873	575951	-0.139	-0.066	-0.673	0.112	-0.1915
IYBR169C	2	575958	576315	-0.228	-0.515	-0.248	-0.606	-0.39925
YBR170C	2	576302	578041	-0.563	0.138	-0.176	0.169	-0.108
IYBR170C	2	578045	578303	-0.051	-0.152	0.027		-0.0586667
YBR171W	2	578325	578942	0.054	-0.128	-0.621	-0.183	-0.2195
IYBR171W	2	578956	579099	0.494	-0.209	0.059	-0.092	0.063
YBR172C	2	579108	581477	-0.068	0.007	-0.3	-0.366	-0.18175
IYBR172C	2	581470	581680	0.081	-0.386	0.091		-0.0713333
YBR173C	2	581684	582127	-0.074	-0.322	-0.604	-0.595	-0.39875
IYBR173C	2	582137	582307	-0.209	-0.358	-0.595	-0.919	-0.52025
YBR174C	2	582296	582607	-0.621	-0.168	-0.452	0.068	-0.29325
YBR175W	2	582369	583313	-0.103	-0.051	0.225	0.32	0.09775
IYBR175W	2	583309	583682	-0.051	0.31		-0.136	0.041
YBR176W	2	583681	584616	-0.824	0.651	0.736	0.817	0.345
IYBR176W	2	584623	584763	-0.139	0.104	0.22	-0.544	-0.08975
YBR177C	2	584765	586117	-0.18	0.25	0.26	-0.03	0.075
YBR178W	2	586032	586403	-0.349	-0.112	-0.209	-0.02	-0.1725
IYBR178W	2	586405	586519	-0.092	-0.074		0.32	0.0513333
YBR179C	2	586505	589069	0.065	0.138	0.038	-0.028	0.05325
IYBR179C	2	589069	589701	0.729	0.609	0.766	0.575	0.66975
YBR180W	2	589702	591417	0.331	1.004	0.695	0.524	0.6385
IYBR180W	2	591490	591571	-0.051	-0.304	0.429	-0.313	-0.05975
YBR181C	2	591670	592729	0.501	0.637	0.664	0.993	0.69875
IYBR181C	2	592727	593477	2.302	1.738	2.277	1.352	1.91725
YBR182C	2	593464	594819	0.607	1.7	1.655	1.314	1.319
IYBR182C	2	594815	596078	0.225	-0.007	0.437	-0.183	0.118
YBR183W	2	596076	597023	-0.097	0.506	0.742	0.394	0.38625
IYBR183W	2	597087	597255	0.054	-0.112	0.006	-0.831	-0.22075
YBR184W	2	597324	598892	-0.128	-0.022	0.081	-0.271	-0.085
IYBR184W	2	598882	599092	-0.039	-0.168	0.07	-0.392	-0.13225
YBR185C	2	599081	599914	0.059	0.208	-0.379	-0.152	-0.066
IYBR185C	2	599929	600513	-0.097	-0.144	-0.49	-0.357	-0.272
YBR186W	2	600514	602318	0	0.144	0.245	0.217	0.1515
IYBR186W	2	602117	602580	-0.103	0.124	0.087	0.034	0.0355
YBR187W	2	602595	603434	0.989	0.687	0.65	0.124	0.6125
IYBR187W	2	603438	603641	0.702	0.131	0.22	-0.347	0.1765
YBR188C	2	603643	604062	1.211	0.864	1.15	0.737	0.9905
IYBR188C	2	604056	604481	1.831	1.414	1.875	1.72	1.71
YBR189W	2	604469	605466	1.479	1.422	1.634	1.543	1.5195
IYBR189W	2	605458	605931	1.682	1.625	1.985	1.433	1.68125
YBR190W	2	605927	606235	1.421	1.595	2.138	2.197	1.83775
YBR191W	2	606231	607098	0.788	1.459	1.37	1.228	1.21125
IYBR191W	2	607103	607615	0.217	0.35	0.24	0.336	0.28575
YBR192W	2	607613	608743	0.132	0.036	0.148	-0.392	-0.019
IYBR192W	2	608743	609043	0.268	0.021	-0.128	-0.238	-0.01925
YBR193C	2	609040	609708	0.225	-0.34	-0.379	-0.908	-0.3505
IYBR193C	2	609715	610011	0.011	-0.218	-0.281	-0.13	-0.1545
YBR194W	2	609999	610367	-0.158	-0.112	-0.221	-0.279	-0.1925
IYBR194W	2	610372	610577	0.107	-0.234	-0.196	-0.535	-0.2145
YBR195C	2	610572	611837		0.202	0.076	0.169	0.149
IYBR195C	2	611825	612209	0.006	0.316	0.585	0.193	0.275
YBR196C	2	612194	613855	0.038	1.176	1.099	1.171	0.871
IYBR196C	2	613852	615167	0.989	0.449	0.762	0.471	0.66775
YBR197C	2	615161	615811		0.31	0.065	-0.02	0.118333
IYBR197C	2	615821	616093	-0.022	-0.128	-0.051	-0.331	-0.133
YBR198C	2	616085	618478	0.102	-0.089	-0.146	-0.466	-0.14975
IYBR198C	2	618468	618867	0.148	-0.193	-0.228	-0.525	-0.1995
YBR199W	2	618870	620261	-0.221	0.09	-0.04	0.03	-0.03525
IYBR199W	2	620267	620824	-0.221	-0.304	0.059	0.034	-0.108
YBR200W	2	620833	622485	-0.506	0.227	0.3	0.394	0.10375
IYBR200W	2	622489	623742	-0.468	-0.112	-0.468	-0.402	-0.3625
YBR201W	2	623748	624170		0.05	-0.056	-0.279	-0.095
IYBR201W-0	2	624173	624956	0.212	-0.368	-0.022	-0.34	-0.1295
IYBR201W-1	2	624936	625740	0.027	-0.218	0.096	-0.448	-0.13575
YBR202W	2	625733	628267	-0.349	0.293	0.305	0.124	0.09325
IYBR202W	2	628272	629132	-1.377	-0.089	0.127	-0.183	-0.3805
YBR203W	2	629129	631900		0.007	-0.357	-0.199	-0.183
IYBR203W	2	631901	632210	-0.281	-0.494	-0.902	-1.029	-0.6765
YBR204C	2	632212	633336	-0.621	-0.136	-0.349	0.138	-0.242
IYBR204C	2	633328	633595	0.305	0.029	0.187	-0.077	0.111
YBR205W	2	633583	634794		-0.059	-0.281	-0.279	-0.206333
YBR206W	2	634562	634882	-0.209	0.183	0.153	0.21	0.08425
IYBR206W	2	634880	635119	-0.158	-0.082	-0.571	-0.255	-0.2665
YBR207W	2	635107	636501	-0.039	-0.12	-0.506	-0.392	-0.26425
IYBR207W	2	636493	636669	-0.295	-0.029	0.263		-0.0203333
YBR208C	2	636661	642165	0.15	-0.082	0.13		0.066
IYBR208C	2	642153	642548	-0.189	-0.26	-0.329	-0.246	-0.256
YBR209W	2	642544	642858	0.011	-0.377	-0.498	0	-0.216
IYBR209W	2	642844	642972	0.387	-0.209	0.148		0.108667
ITC(GCA)B	2	643023	643442	0.107	-0.377	-0.484	-0.68	-0.3585
YBRCDELTA18	2	643838	643935	-0.028	0.257	0.143	-0.144	0.057
IYBRCDELTA18	2	643952	644325	-0.158	0.438	0.167	-0.199	0.062
YBRCDELTA19	2	644329	644566	0.006	-0.226	0.202	-0.429	-0.11175
ITE(UUC)B	2	645185	645501	-0.152	0.029	0.038	-0.106	-0.04775
YBR210W	2	645511	645936	1.102	0.521	0.295	0.363	0.57025
IYBR210W	2	645932	646117			-0.034		-0.034
YBR211C	2	646116	647087	-0.255	-0.434	-0.281	0.02	-0.2375
IYBR211C	2	647078	647849	-0.288	-0.386	-0.452	-0.584	-0.4275
YBR212W	2	647847	649862	-0.308	-0.515	-0.773	-0.554	-0.5375
IYBR212W	2	649883	650312		-0.16	-0.097	-0.819	-0.358667
YBR213W	2	650329	651150	-0.476	-0.535	-0.924	-0.014	-0.48725
IYBR213W	2	651154	651368	-0.315	-0.218	-0.248	-0.238	-0.25475
YBR214W	2	651376	652956	0.22	-0.08	-0.32	-0.456	-0.159
IYBR214W	2	652974	653392		-0.313	-0.322	-0.771	-0.468667
YBR215W	2	653407	655275	-0.006	-0.655	-1.308	-1.086	-0.76375
IYBR215W	2	655265	655530		-0.16	-0.116	-0.525	-0.267
YBR216C	2	655534	657555	-0.452	0.05	0.059	0.087	-0.064
IYBR216C	2	657561	657800		-0.144	-0.468	-0.392	-0.334667
YBR217W	2	657793	658350	-0.357	-0.349	-0.133	-0.456	-0.32375
IYBR217W	2	658374	658644	-0.371	-0.26	0.112	-0.648	-0.29175
YBR218C	2	658665	662204	-0.12	0.13	-0.08	-0.46	-0.1325
IYBR218C	2	662193	662453	2.209	-0.386	-0.158	-1.014	0.16275
YBR219C	2	662457	663258	-0.267	-0.415	-0.221	-0.02	-0.23075
YBR220C	2	662953	664632	-1	0.17	0.107	0.44	-0.07075
IYBR220C	2	664636	665101	-0.476	-0.226	0.054	-0.322	-0.2425
YBR221C	2	665111	666208	-0.386	0.281	0.42	0.379	0.1735
IYBR221C	2	666209	666675	0.027	-0.066	-0.935	-0.725	-0.42475
YBR222C	2	666678	668306	-0.604	0.257	0.081	0.567	0.07525
IYBR222C	2	668315	668626	-0.349	0.202	0.357	0.199	0.10225
YBR223C	2	668621	670252	-0.281	-0.168	-0.152	-0.106	-0.17675
YBR224W	2	670086	670598	0.29	0.01	-0.2	-0.606	-0.1265
YBR225W	2	670588	673287	-0.116	-0.029	-0.415	-0.761	-0.33025
YBR226C	2	673113	673520	0.71	0.28	0.15		0.38
YBR227C	2	673530	675089	-0.13	-0.22	-0.14	-0.08	-0.1425
IYBR227C	2	675078	675285	-0.171	-0.464	-1.068		-0.567667
YBR228W	2	675274	676185	-1	-0.322	-0.589	-0.279	-0.5475
IYBR228W	2	676187	676318	-0.051	0.091	0.172	-0.106	0.0265
YBR229C	2	676315	679176	-0.122	0.17	0.038	0.223	0.07725
IYBR229C	2	679192	679495	0.033	-0.644	-1.201	-0.576	-0.597
YBR230C	2	679507	680005	0.387	-0.655	-0.747	-0.66	-0.41875
IYBR230C	2	680009	680658	0.138	-0.93	-0.824	-0.617	-0.55825
LSR1	2	680650	681823	1.513	0.31	0.453	0.32	0.649
ILSR1	2	681816	682150	2.259	1.345	1.515		1.70633
YBR231C	2	682137	683045	1.519	0.632	0.563	0.695	0.85225
IYBR231C	2	683044	683327	0.611	-0.136	-0.116	-0.255	0.026
YBR232C	2	683331	683687	0.563	-0.434	-0.546	-0.486	-0.22575
YBR233W	2	683389	684627	0.336	0.091	-0.58	-0.331	-0.121
IYBR233W	2	684669	685361	-0.484	-0.044	-0.563	-0.331	-0.3555
YBR234C	2	685396	686547	-0.171	0.036	-0.012	-0.035	-0.0455
IYBR234C	2	686536	686857	-0.4	-0.678	-0.431	-0.014	-0.38075
YBR235W	2	686862	690221	0	-0.313	-0.357	-0.648	-0.3295
IYBR235W	2	690227	690353	-0.4	-0.322	-0.873	-0.66	-0.56375
YBR236C	2	690341	691648	-0.158	0.124	-0.26	0.034	-0.065
IYBR236C	2	691657	691917	-0.392	-0.105	-0.221	0.007	-0.17775
YBR237W	2	691930	694476	-0.371	-0.313	-0.563	-0.525	-0.443
IYBR237W	2	694480	695062	0.473	-0.176	-0.476	-0.183	-0.0905
YBR238C	2	695065	697257	0.148	-0.029	-0.189	-0.238	-0.077
IYBR238C	2	697256	698303	-0.336	-0.386	-0.3	0.466	-0.139
YBR239C	2	698312	699898	-0.183	-0.61	-1.012	-0.66	-0.61625
IYBR239C	2	699893	700440	0.82		-0.692	-0.246	-0.0393333
YBR240C	2	700448	701797	-0.315	-0.152	-0.116	-0.077	-0.165
IYBR240C	2	701796	702562	-0.322	-0.022	-0.54	-0.048	-0.233
YBR241C	2	702547	704010	-0.803	-0.184	-0.783	-0.246	-0.504
IYBR241C	2	704023	704620	1.581		0.167	0.357	0.701667
YBR242W	2	704631	705344	0.551	-0.386	-0.281	-0.494	-0.1525
IYBR242W	2	705343	705392	-0.051	-0.201	-0.08	0.21	-0.0305
YBR243C	2	705405	706748	-0.017	0.05	-0.241	0	-0.052
IYBR243C	2	706756	707473	1.372		0.122	0.286	0.593333
YBR244W	2	707489	707974	0.357				0.357
IYBR244W	2	707978	708123	-0.045	-0.34	-0.431	-0.063	-0.21975
YBR245C	2	708108	711494	-0.23	-0.28	-0.26	-0.53	-0.325
YBR246W	2	711552	712712	-0.884	0.111	-0.228		-0.333667
IYBR246W	2	712706	712977	0.689	0.195	0.485	0.054	0.35575
YBR247C	2	712962	714410	0.3	-0.525	-0.386	-0.214	-0.20625
IYBR247C	2	714399	714779	-0.274	-0.535	-0.824	-0.092	-0.43125
YBR248C	2	714765	716420	-0.116				-0.116
IYBR248C	2	716447	716810	0.722	-0.415	-0.476	-0.246	-0.10375
YBR249C	2	716840	717949	-0.139	0.31	0.253	0.691	0.27875
IYBR249C	2	717937	719003	-0.357	-0.69	-0.639	-0.028	-0.4285
YBR250W	2	718994	720562	0.829				0.829
IYBR250W	2	720566	721363	-0.344	-0.128	-0.139	0.562	-0.01225
YBR251W	2	721351	722271	-0.056	-0.396	-0.221	-0.136	-0.20225
IYBR251W	2	722272	722569	-0.329	0.091	-0.122	0.175	-0.04625
YBR252W	2	722572	723012	-0.017				-0.017
IYBR252W	2	723024	723223	-0.26	-0.286	-0.288	-0.085	-0.22975
YBR253W	2	723231	723593	0.132	-0.434	-0.139	-0.231	-0.168
IYBR253W	2	723579	723693	0.017	-0.044	0.091	-0.565	-0.12525
YBR254C	2	723694	724218	-0.546	-0.304	0.118	0.061	-0.16775
IYBR254C	2	724217	724407	-0.234	-0.725	0.178	-0.595	-0.344
YBR255W	2	724417	726498	0.017	-0.567	-1.139	-0.486	-0.54375
IYBR255W	2	726493	727337	-0.515	0.07	-0.203	-0.214	-0.2155
YBR256C	2	727344	728057	0.3	0.064	0.038	-0.183	0.05475
IYBR256C	2	728057	728840	-0.146	-0.193	-0.344	0.034	-0.16225
YBR257W	2	728846	729682	0.033	-0.69	-0.523	-0.637	-0.45425
YBR258C	2	729692	730117	0.107	-0.535	-1.152	-0.725	-0.57625
IYBR258C	2	730120	730338	-0.209	0.014	-0.116	-0.761	-0.268
YBR259W	2	730348	732411	-0.039	-0.152		-0.02	-0.0703333
IYBR259W	2	732416	732612	-0.122	-0.014	0.689	0.02	0.14325
YBR260C	2	732597	734594	0.107	0.151	-0.379	-0.304	-0.10625
IYBR260C	2	734582	734805	-0.415	-0.26	-0.329	-0.986	-0.4975
YBR261C	2	734790	735485	-0.407	-0.556	0.044	-0.595	-0.3785
IYBR261C	2	735479	735693	0	-0.578	-0.718	-0.554	-0.4625
YBR262C	2	735678	735995	-0.196	-0.556	-0.336	-0.626	-0.4285
YBR263W	2	736000	737694	-0.176	-0.269	-0.221	-0.264	-0.2325
YBR264C	2	737728	738381	0.033	0	-0.58	-0.456	-0.25075
IYBR264C	2	738378	738544	-0.386	-0.12	-0.109	-0.288	-0.22575
YBR265W	2	738543	739502	-0.165	-0.368	-0.4	-0.34	-0.31825
IYBR265W	2	739508	739794	-0.158	-0.313	-0.196	-0.808	-0.36875
YBR266C	2	739785	740343	-0.452	-0.386	-0.498	-0.392	-0.432
YBR267W	2	740096	740980	0.011	-0.313	-0.274	-0.114	-0.1725
IYBR267W	2	740987	741249	-0.452	0.428	0.172		0.0493333
YBR268W	2	741260	741574	-0.139	-0.349	-0.386		-0.291333
IYBR268W	2	741577	742144	-0.176	-0.234	-0.438	-0.271	-0.27975
YBR269C	2	742140	742529	0.593	-0.358	-0.357	-0.392	-0.1285
IYBR269C	2	742542	742696	-0.392	-0.193	0.235	0.047	-0.07575
YBR270C	2	742717	744351	-0.476	-0.243	-0.364		-0.361
IYBR270C	2	744344	744805	-0.183	-0.193	-0.379	-0.383	-0.2845
YBR271W	2	744811	746067	0.059	-0.444	-0.554	-0.565	-0.376
IYBR271W	2	746065	746332	-0.452	-0.037	0.112	0	-0.09425
YBR272C	2	746317	747756	-0.438	-0.425	-0.392		-0.418333
IYBR272C	2	747762	748008	-0.386	0.131	0.07	0.21	0.00625
YBR273C	2	748017	749324	0.339	-0.678	-0.571	-0.504	-0.3535
IYBR273C	2	749328	749553	-0.46	0.183	-0.203	-0.152	-0.158
YBR274W	2	749553	751133	-0.546	0.05	0.087		-0.136333
IYBR274W	2	751128	751301	0.838	0.299	0.3	0.505	0.4855
YBR275C	2	751312	757059	-0.12	-0.2	0.15	-0.14	-0.0775
IYBR275C	2	757088	757527	-0.621	0.22	0.253	0.42	0.068
YBR276C	2	757577	759997	1.014				1.014
IYBR276C	2	760015	760157	-0.183	-0.193	0.081	-0.264	-0.13975
YBR277C	2	760172	760570	0.225	-0.16	-0.214	0.047	-0.0255
YBR278W	2	760254	760856	-0.423	-0.415	-0.274	-0.077	-0.29725
IYBR278W	2	760846	761229	-0.423	-0.494	-0.357	-0.223	-0.37425
YBR279W	2	761217	762551	-0.248	-0.515	-1.035	-0.637	-0.60875
IYBR279W	2	762557	762738	0.07	-0.644	-0.484	-0.554	-0.403
YBR280C	2	762741	764666	-0.349	0.077	-0.045	-0.152	-0.11725
IYBR280C	2	764694	764919	-0.092	0.501	0.344	0.394	0.28675
YBR281C	2	764927	767560	-0.4	-0.128	-0.747	-0.576	-0.46275
IYBR281C	2	767567	768212	0.172	-0.089	0.021	0.119	0.05575
YBR282W	2	768200	768637	-0.288	0.014	0.42	0.061	0.05175
IYBR282W	2	768647	768883	-0.371	0.305	0.664	-0.071	0.13175
YBR283C	2	768900	770369	-0.158	0.057	-0.415	-0.448	-0.241
IYBR283C	2	770371	771194	-0.158	-0.218	-0.655	-0.175	-0.3015
YBR284W	2	771199	773589	-0.444	-0.082	-0.171	-0.191	-0.222
IYBR284W	2	773595	773882	0.197	-0.377	0.536	-0.749	-0.09825
YBR285W	2	773882	774313	-0.349	-0.546	-0.476	-0.986	-0.58925
IYBR285W	2	774304	774589	-0.128	0.227	0.07	0.068	0.05925
YBR286W	2	774582	776270	-0.48	0.17	0.28	0.3	0.0675
IYBR286W	2	776272	776521	-0.152	0.214	0.589	0.384	0.25875
YBR287W	2	776531	777811	-0.288	-0.243	-0.813	-0.771	-0.52875
IYBR287W	2	777807	777955	0.357	-0.112	0.379	-0.106	0.1295
YBR288C	2	777969	779417	-0.267	0.124	0.021	-0.056	-0.0445
IYBR288C	2	779426	779638	0.473	-0.349	0.593	-0.375	0.0855
YBR289W	2	779627	782341	-0.06	-0.43	-0.57	-1.05	-0.5275
IYBR289W	2	782373	782530	0.281	-0.811	-0.315	-0.761	-0.4015
YBR290W	2	782551	783513	-0.109	-0.535	-0.329	-0.515	-0.372
IYBR290W	2	783498	783636	0.249	0.345	0.207	-0.077	0.181
YBR291C	2	783630	784526	0	-0.713	-0.756	0.616	-0.21325
IYBR291C	2	784523	784670		0.138	0.05	-0.402	-0.0713333
YBR292C	2	784659	785027	-0.158	0.036	0.313	0.21	0.10025
IYBR292C-0	2	785015	785989	-0.468	-0.226	-0.357	-0.136	-0.29675
IYBR292C-1	2	786004	786966		0.043	-0.045	0.223	0.0736667
YBR293W	2	786965	788386	-0.146	0.084	-0.203	0.068	-0.04925
IYBR293W	2	788393	789203	-0.139	-0.444	-0.371	-0.411	-0.34125
YBR294W	2	789194	791770	-0.773	0.239	0.076	0.151	-0.07675
IYBR294W	2	791756	792795		0.157	0.29	0.774	0.407
YBR295W	2	792807	796454	0.462	0.007	-0.476	-0.313	-0.08
IYBR295W	2	796443	796751	-0.103	0.138	0.162	-0.255	-0.0145
YBR296C	2	796753	798474	-0.109	0.007	0.011	-0.214	-0.07625
IYBR296C-0	2	798473	799482		0.379	0.387	0.46	0.408667
IYBR296C-1	2	799491	800460	-0.183	-0.105	0.138	-0.183	-0.08325
YBR297W	2	800481	801884	-0.357	0.124	0.044	-0.1	-0.07225
IYBR297W	2	801875	802590		0.157	0.295	0.131	0.194333
YBR298C	2	802586	804427	0.975	-0.082	-0.017	-0.429	0.11175
IYBR298C	2	804440	805309	-0.122	0.163	0.331	0.415	0.19675
YBR299W	2	805309	807060	0.26	-0.136	-0.14	0.061	0.01125
IYBR299W	2	807069	808568		0.098	0.107	0.41	0.205
YBR300C	2	808555	809049	0.05	0.345	0.82	0.169	0.346
YBR301W	2	809015	809374	0.833	0.556	0.494	-0.035	0.462
IYBR301W	2	809380	810271	0.322	0.422	0.661	0.027	0.358
YBR302C	2	810295	811431	0.782	0.82	0.946	0.187	0.68375
IYCLWOMEGA2-0	3	0	4313	1.374	1.599	1.447	1.064	1.371
YCLWOMEGA1	3	1179	1429	2.904	2.077	2.523	1.183	2.17175
YCLWTY5-1A	3	1526	2220	2.089	2.245	2.209	1.395	1.9845
YCL076W	3	1548	2135	2.255	2.817	2.851	1.739	2.4155
YCL075W	3	2129	2566	1.555	2.142	1.926	1.61	1.80825
YCLWTY5-1B	3	2220	3282	1.402	1.878	1.986	1.144	1.6025
IYCL075W	3	2558	2839	1.618	1.766	1.521	0.661	1.3915
YCL074W	3	2827	3750	1.722	2.208	2.103	1.371	1.851
YCLWTY5-1C	3	3266	3986	1.618	1.478	1.683	0.733	1.378
IYCL074W	3	3735	4071	1.636	1.278	1.34	0.626	1.22
IYCLWOMEGA2-1	3	5410	6273	0.344	0.098	0.353		0.265
YCL070/73C	3	6479	8326	1	1.09	0.92	0.35	0.84
YCL073C	3	6479	8323	1.182	0.696	0.429	0.047	0.5885
IYCL073C	3	8311	9708	0.753	0.674	0.308	-0.042	0.42325
YCL069W	3	9709	11082	1.254	2.165	1.676	1.283	1.5945
IYCL069W	3	11080	11513	1.923	1.714	1.673		1.77
YCL068C	3	11503	12075	1.853	1.501	1.441	0.802	1.39925
IYCL068C	3	12078	12392	1.877	1.134	0.848	0.32	1.04475
YCL067C	3	12386	13015	2.25	2.448	2.702	1.792	2.298
IYCL067C	3	13028	13287	2.03	1.676	1.717		1.80767
YCL066W	3	13285	13809	2.326	2.522	2.801	1.88	2.38225
YCL065W	3	13754	14119	2.007	2.402	2.652	1.485	2.1365
IYCL065W-0	3	14154	14931	2.146	2.242	2.144	1.865	2.09925
IYCL065W-1	3	14956	15794	1.046	1.687	1.399	1.453	1.39625
YCL064C	3	15798	16877	1.122	0.967	0.733	0.643	0.86625
IYCL064C	3	16874	17304	0.424	-0.26	-0.371	-0.1	-0.07675
YCL063W	3	17293	18561	0.102	-0.34	-0.773	-0.494	-0.37625
YCL062W	3	17955	18542	-0.092	0.131	0.138	0.33	0.12675
IYCL063W	3	18566	18815	0.437	0.131	-0.022	-0.322	0.056
YCL061C	3	18816	22106	0.32	-0.4	-0.37	-1.114	-0.391
YCL060C	3	20425	21377	0.485	-0.425	-1.114	-0.448	-0.3755
IYCL061C	3	21386	22423	-0.022	-0.621	-0.664	-0.808	-0.52875
YCL059C	3	22429	23376	-0.26	-0.051	-0.476	-0.1	-0.22175
IYCL059C	3	23368	23533	-0.097	-0.105	-0.392	-0.02	-0.1535
YCLX01W	3	23511	23909	0.317	-0.295	-0.039	-0.191	-0.052
YCL058C	3	23523	23978	0.395	-0.454	-0.165	-0.048	-0.068
IYCL058C	3	23966	24775	-0.068	-0.218	0.011	-0.144	-0.10475
YCL057W	3	24771	26906	-0.056	0.144	-0.281	-0.136	-0.08225
YCL056C	3	26925	27356	0.021	-1.415	-1.165	-1.208	-0.94175
IYCL056C	3	27357	27916	-0.133	-1.074	-1.105	-0.322	-0.6585
YCL055W	3	27932	28936	-0.288	0.007	-0.189	0.112	-0.0895
IYCL055W-0	3	29021	30113	-0.122	0.064	0.42	0.286	0.162
IYCL055W-1	3	30205	31448	-0.158	0.245	0.143	0.014	0.061
YCL054W	3	31452	33974	0.076	-0.168	-0.747	-0.322	-0.29025
YCLX02C	3	32210	32614	-0.122	-0.074	-0.322	-0.16	-0.1695
YCL053C	3	33448	33897	-0.017	-0.144	-0.613	-0.669	-0.36075
IYCL054W	3	33961	34144	-0.152	-0.051	0.494	0.297	0.147
YCL052C	3	34143	35390	-0.051	0.043	-0.308	0.21	-0.0265
IYCL052C	3	35394	35871	-0.068	-0.567	-0.63	-0.264	-0.38225
YCL051W	3	35868	37630	-0.196	-0.066	-0.639	-0.576	-0.36925
IYCL051W	3	37632	37861	-0.068	0.043	0.481	0.061	0.12925
YCL050C	3	37836	38798	-0.039	-0.798	-0.773	-0.704	-0.5785
IYCL050C	3	38787	39780	-0.062	-0.269	0.148	0.431	0.062
YCL049C	3	39786	40721	-0.546	0.084	0.157	0.302	-0.00075
IYCL049C	3	40719	42160	-0.431	0.202	0.286	0.112	0.04225
YCL048W	3	42168	43556	-0.15	0.41	-0.27	0.17	0.04
YCLX03C	3	43093	43476	-0.357	0.208	0.153	0.099	0.02575
IYCL048W	3	43544	43660	-0.051	0.176	-0.039	0.068	0.0385
YCL047C	3	43661	44434	-0.468	-0.209	-0.423	0.144	-0.239
IYCL047C	3	44458	44598	-0.068	-0.454	-0.3	-0.231	-0.26325
YCL045C	3	44623	46902	-0.24	0.06	-0.29	0.1	-0.0925
YCL046W	3	46643	46963	0.897	-0.515	0.281		0.221
IYCL046W	3	46948	47106	-0.203	-0.862	-0.803	-0.402	-0.5675
YCL044C	3	47111	48361	0.858	-0.278	-0.824	-0.894	-0.2845
YCLX04W	3	47401	47847	-0.128	-0.168	-0.074	-0.606	-0.244
IYCL044C	3	48367	48654	-0.133	-1.074	-0.946	-1.086	-0.80975
YCL043C	3	48653	50218	-0.028	0.384	0.217	0.678	0.31275
YCL041C	3	50133	50624	0.044	-0.667	-0.344	-0.106	-0.26825
YCL042W	3	50587	50943	1.788	-0.286	-0.4	-0.466	0.159
YCL040W	3	50841	52340	0.873	0.96	0.446	0.538	0.70425
IYCL040W	3	52335	52645	0.225	-0.136	0.076	0.175	0.085
YCL039W	3	52648	54882	0.23	-0.3	0.03	-0.51	-0.1375
YCL038C	3	54941	56524	1.076	0.091	1.837	-0.288	0.679
IYCL038C	3	56553	57370	0.457	0.176	0.167	0.446	0.3115
YCL037C	3	57374	58771	1.68	1.057	0.603	0.217	0.88925
IYCL037C	3	58759	59034	1.707	0.918	1.622	0.833	1.27
YCL036W	3	59029	60726	1.536	1.616	1	0.745	1.22425
IYCL036W	3	60732	60850	0.322	-0.234	-0.128	-0.438	-0.1195
YCL035C	3	60841	61170	0.22	-0.152	-0.241	-0.383	-0.139
IYCL035C	3	61170	61922		-0.621	-0.554	-0.535	-0.57
YCLX05C	3	62064	62381	0.18	-0.61	-0.44	-1.05	-0.48
YCL034W	3	62085	62722	-0.203	-0.295	-1.114	-1.255	-0.71675
YCL033C	3	62776	63279	-0.097	-0.322	-0.476	-0.448	-0.33575
IYCL033C	3	63285	63447	0.148	-0.556	-0.621	-0.544	-0.39325
YCL032W	3	63444	64481	0.011	-0.105	-0.884	-0.68	-0.4145
IYCL032W	3	64475	64682		0.029	0.044	0.169	0.0806667
YCL031C	3	64675	65565	0.04	0.09	-0.39	-0.03	-0.0725
IYCL031C	3	65559	65928	0.207	-0.824	-0.571	-0.606	-0.4485
YCL030C	3	65934	68330	0.517	1.319	0.629	0.704	0.79225
IYCL030C	3	68323	68613		0.903	1.557	1.354	1.27133
YCL029C	3	68599	69918	0.6	0.03	0.07	-0.42	0.07
IYCL029C	3	69931	70159	0.943	-0.26	-0.062	-0.313	0.077
YCL028W	3	70153	71367	-0.116	0.395	-0.708	-0.494	-0.23075
YCLX06C	3	70756	71088	-0.133	0.064	-0.056	-0.669	-0.1985
IYCL028W	3	71369	71800	-0.158	0.131	0.387	0.384	0.186
YCL027W	3	71806	73341	0.24	-0.03	-0.54	-0.67	-0.25
YCLX07W	3	71943	72281	-0.128	-0.12	0.23	-0.429	-0.11175
IYCL027W	3	73342	74706	0.408	-0.425	-0.203	-0.238	-0.1145
YCL026C	3	74686	75045	-0.639	0.157	-0.357	-0.071	-0.2275
YCL026C-A	3	74752	75225	-0.4	-0.17	0.06	0.11	-0.1
IYCL026C-A	3	75276	76033	-0.295	0.251	0.033	0.652	0.16025
YCL025C	3	76018	77915	0.517	0.195	0.091	0.119	0.2305
YCLX09W	3	76960	77352	0.795	-0.152	-0.068	-0.692	-0.02925
IYCL025C	3	77912	78949	0.926	0.651	0.836	0.562	0.74375
YCL023C	3	78948	79292	0.392	0.395	0.706	-0.191	0.3255
YCL024W	3	79161	82274	0.797	0.176	-0.484	-0.392	0.02425
YCL022C	3	81569	82081	1.125	-0.269	-0.554	-0.908	-0.1515
IYCL022C	3	82085	82472	0.187	-0.059	0.102	0.106	0.084
TE(UUC)C	3	82451	82521	0.736	-0.295	0.424	0.302	0.29175
ITE(UUC)C	3	82555	82696	-0.028	-0.358	-0.248	-0.438	-0.268
YCLCDELTA1	3	83052	83211	-0.189	0.007	0.344	0.18	0.0855
IYCLCDELTA1	3	83188	84058	-0.176	-0.184	-0.128	-0.419	-0.22675
YCL021W	3	84076	84429	-0.07	0.11	0.54	0.17	0.1875
YCL020W	3	85104	86417	1.69	-0.044	-0.484	-0.648	0.1285
YCL019W	3	86377	90414	-0.097	0.057	-0.183	-0.637	-0.215
IYCLWDELTA5	3	90760	90872	0.336	-0.029	0.122	-0.183	0.0615
TL(CAA)C	3	90852	90987	0.107	-0.405	0.138	0.246	0.0215
ITL(CAA)C	3	90982	91334	0.157	-0.022	0.091	0.034	0.065
YCL018W	3	91326	92417	1.033	0.098	-0.364	-0.144	0.15575
YCLX10C	3	91597	91908	0.017	0.345	0.629	0.151	0.2855
IYCL018W	3	92406	92789	0.127	-0.396	-0.727	-0.136	-0.283
YCL017C	3	92776	94266	-0.476	-0.022	-0.423	-0.199	-0.28
IYCL017C	3	94269	94620		0.007	0.118	0.269	0.131333
YCL016C	3	94620	95546	2.252	0.345	-0.329	-0.271	0.49925
IYCL016C	3	95563	96298	-0.209	0.138	-0.357	-0.255	-0.17075
YCL014W	3	96283	99263	-0.379	0.077	-0.234	-0.199	-0.18375
YCL013W	3	99600	99998		0.86	1.068		0.964
IYCL014W	3	100384	100495		-0.105	-0.189	-0.191	-0.161667
YCL012W	3	100498	100954	0.172	-0.252	-0.214		-0.098
IYCL012W	3	101245	102059	0.096	0.195	0.07	-0.13	0.05775
YCL011C	3	102070	103350	0.076	-0.278	-0.322	-0.637	-0.29025
IYCL011C	3	103354	103577	0.017	-0.34	-0.241	0.106	-0.1145
YCL010C	3	103566	104342	-0.116	-0.578	-0.086	-0.932	-0.428
YCLX11W	3	104246	104704	0.027	0.406	0.054	0.087	0.1435
IYCL010C	3	104341	104618	-0.062	-0.105	-0.255	-0.13	-0.138
YCL009C	3	104614	105540	-0.344	0.305	-0.288	0.144	-0.04575
IYCL009C	3	105553	105691	-0.045	-0.218	-0.364	-0.868	-0.37375
YCL008C	3	106239	106594	0.096	-0.876	-0.322	-1.884	-0.7465
IYCL008C	3	106848	106968	-0.074	-0.128	-0.103	-0.448	-0.18825
YCL007C	3	106970	107359	0.23	-0.494	-0.595	-0.971	-0.4575
IYCL007C	3	107374	107517		0	-0.498	-0.565	-0.354333
SNR43	3	107509	107725	0.054		-0.329		-0.1375
YCL006C	3	107630	107957	-0.171	0.263	0.112	0.02	0.056
YCLX12W	3	107655	107993	-0.051	0.422	0.929	0.32	0.405
YCL005W	3	108020	108790	-0.281	0.131	-0.074	-0.122	-0.0865
IYCL005W	3	108791	109120	-0.281	-0.667	-0.773	-1.358	-0.76975
YCL004W	3	109191	110666	-0.203	-0.074	0.197	-0.704	-0.196
YCL003W	3	109824	110353	-0.183	0.251	-0.589	-0.737	-0.3145
IYCL004W	3	110346	110927	0.118	0.036	-0.415	-0.448	-0.17725
YCL002C	3	110918	111294	-0.267	-0.105	0.207	0.047	-0.0295
IYCL002C	3	111305	111923	-0.281	-0.278	-0.431	-0.383	-0.34325
YCL001W	3	111913	112476	-0.03		0.245		0.1075
IYCL001W	3	112470	113063	-0.056	0.176	0.47	0.575	0.29125
YCL001W-A	3	113077	113535	-0.056	-0.243	0.05	-0.199	-0.112
IYCL001W-A	3	113540	114366	-0.103	-0.144	-0.639	0	-0.2215
CEN3	3	114365	114492	-0.122	-0.415	0	-0.692	-0.30725
ICEN3	3	114477	115670	-0.109	-0.396	-0.392	-0.144	-0.26025
YCR001W	3	115682	115993	0.68	0.163	0.392		0.411667
IYCR001W	3	115996	117376	-0.109	-0.059	-0.295	0.384	-0.01975
YCR002C	3	117374	118339	-0.531	0.58	0.417	0.761	0.30675
IYCR002C	3	118324	118611	-0.664	0.208	0.344	-0.152	-0.066
YCR003W	3	118617	119165	-0.3	0.454	0.466	0.567	0.29675
IYCR003W	3	119165	119573	-0.074	0.043	0.417	0.292	0.1695
YCR004C	3	119569	120309	-0.604	0.417	0.573	0.915	0.32525
IYCR004C	3	120294	120931	0.033	0.214	0.23	0.156	0.15825
YCR005C	3	120940	122319	-0.438	0.189	0.006	0.119	-0.031
IYCR005C	3	122309	122525	-0.203	-0.313	-0.4	-0.183	-0.27475
YCR006C	3	122524	122994	-0.58	0.163	0.632	0.543	0.1895
IYCR006C	3	122996	123578	-0.158	-0.029	0.399	0.363	0.14375
TP(AGG)C	3	123558	123652	0.081	-0.494	0.132	-0.063	-0.086
ITP(AGG)C	3	123649	124115	0.112	-0.269	0.017	-0.223	-0.09075
YCRCDELTA6	3	124126	124469	0.225	-0.144	0.153	-0.007	0.05675
IYCRCDELTA6-0	3	124446	125228	0.197	0.459	0.682	0.901	0.55975
IYCRCDELTA6-A	3	124446	125228	0.395	0.417	0.217	0.79	0.45475
IYCRCDELTA6-B	3	125221	125988	0.044	0.651	0.797	0.951	0.61075
YCR007C	3	126005	126721	-0.392	0.459	0.207	0.451	0.18125
IYCR007C	3	126722	127720	0.225	0.299	0.178	0.643	0.33625
TN(GUU)C	3	127702	127794	0.24	-0.61	-0.281	-0.392	-0.26075
ITN(GUU)C	3	127772	128459	0.322	-0.567	-0.902	-0.554	-0.42525
YCR008W	3	128467	130275	-0.08	-0.059	-0.128	-0.214	-0.12025
IYCR008W	3	130259	130733	-0.08	0.036	-0.017	-0.419	-0.12
YCR009C	3	130739	131533	-0.07	0.29	0.24	-0.08	0.095
IYCR009C	3	131526	132276	0.258	-0.386	-0.484	-0.429	-0.26025
YCR010C	3	132267	133115	0	-0.051	-0.039	-0.071	-0.04025
IYCR010C	3	133124	133730	-0.139	-0.014	0.021	-0.419	-0.13775
YCR011C	3	133718	136864	0.006	0.31	-0.189	-0.504	-0.09425
YCRX01W	3	136542	136844	0.096	0.138	-0.017	-0.749	-0.133
IYCR011C	3	136851	137713	0.383	0.036	-0.012	0.302	0.17725
YCR012W	3	137743	138990	0.313	0.791	1.153	1.594	0.96275
YCR013C	3	138396	139040	0.383	0.506	0.42	1.096	0.60125
IYCR013C	3	139025	139185	0.187	0.007	0.305	-0.238	0.06525
YCR014C	3	139179	140924	0.153	-0.051	-0.308	0.08	-0.0315
IYCR014C	3	140911	141217	-0.171	0.17	0.096	-0.375	-0.07
YCR015C	3	141211	142161	0.157	-0.322	-0.468	-0.223	-0.214
IYCR015C	3	142174	142370	0.087	0.036	0.295	0.087	0.12625
SNR33	3	142352	142538	0.044	-0.331	-0.336	-0.231	-0.2135
ISNR33	3	142525	142640	-0.034	-0.082	-0.109	-0.844	-0.26725
IYCRCDELTA7	3	143074	143628	-0.234	0.091	-0.139	-0.168	-0.1125
YCR016W	3	143631	144500	0.249	-0.286	-0.523	-0.429	-0.24725
IYCR016W	3	144500	144767	0.006	-0.074	-0.022	-0.063	-0.03825
YCR017C	3	144767	147625	-0.28	-0.23	0.24	-0.206	-0.119
IYCR017C	3	147624	148215	-0.431	-0.201	-0.221	0.275	-0.1445
YCR018C	3	148221	148894	0.31	0.1	-0.03	0.01	0.0975
IYCR018C	3	148900	149472	0.235	-0.515	-0.46	-0.297	-0.25925
IYCRWDELTA8	3	149800	149923	-0.364	-0.014	0.038	-0.448	-0.197
ITM(CAU)C	3	149981	150205	-0.116	-0.811	-0.563	-0.932	-0.6055
YCRWDELTA9	3	150223	150546	0.167	0.064	-0.056	-0.704	-0.13225
IYCRWDELTA9	3	150555	150675	1.223		0.413	0.124	0.586667
YCRCTAU1	3	150705	151048	0.521	0.293	-0.203	0.357	0.242
IYCRCTAU1	3	151073	151258	-0.221	-0.504	-0.241	-0.554	-0.38
ITK(CUU)C	3	151345	151499	0.57	0.077	0.054	-0.606	0.02375
IYCR018C-A	3	151859	152846	0.081	-0.454	-0.288	-0.429	-0.2725
YCR019W	3	152834	153922	-0.116	-0.377	-0.308	-0.411	-0.303
IYCR019W	3	153922	154014	0.277	0.007	0.178	-0.056	0.1015
YCR020C	3	154006	154650	0.32	0.14	0.19	0.2	0.2125
IYCR020C	3	154648	154823	0.273	-0.386	-0.097	-0.279	-0.12225
YCR020C-A	3	154824	155087	-0.209	0.183	0.167	0.02	0.04025
IYCR020C-A	3	155097	155327	0.943	-0.12	0.192	0.047	0.2655
YCR020W-B	3	155317	155550	-0.336	0.151	0.417	0.41	0.1605
IYCR020W-B	3	155540	156107	0.011	0	0.339	0.346	0.174
YCR021C	3	156101	157096	-0.255	-0.331	-0.664	-0.383	-0.40825
IYCR021C	3	157087	157411	-0.109	-0.535	0.044	-0.056	-0.164
YCR022C	3	157413	157754	-0.203	-0.667		-1.041	-0.637
IYCR022C	3	157746	158545	-0.747	-0.051	0.054	0.308	-0.109
YCR023C	3	158530	160362	-0.039	0.214	-0.086	0.204	0.07325
IYCR023C	3	160357	160751	0.021	-0.269	0.038	0.061	-0.03725
YCR024C	3	160736	162211	-0.006	0.104	0.038	0.275	0.10275
IYCR024C	3	162216	162945	1.036	0.064	-0.039	-0.238	0.20575
YCR024C-A	3	162937	163056	0.85	0.05	0.28	0.09	0.3175
IYCR024C-A	3	163063	163452	1.676	0.791	1.607	0.955	1.25725
YCR025C	3	163438	163845	2.821	2.282	2.472	2.702	2.56925
IYCR025C	3	163848	164103	1.256	1.359	1.846	0.886	1.33675
YCR026C	3	164103	166328	0.3	0.46	0.33	0.1	0.2975
IYCR026C	3	166360	167332	-0.189	-0.218	0.413	0.297	0.07575
YCR027C	3	167362	167988	0	-0.3	-0.15	-0.39	-0.21
IYCR027C	3	167998	168304	-0.171	-0.074	0.132	-0.106	-0.05475
ITQ(UUG)C	3	169061	169221		-0.029	-0.068	-0.092	-0.063
YCRWDELTA11	3	169574	169881	-0.045	-0.434	0.433	-0.014	-0.015
IYCRWDELTA11	3	169880	170877	-0.012	-0.415	-0.344	-0.34	-0.27775
YCR028C	3	170878	172413	0.16	0.26	-0.01	0.384	0.1985
IYCR028C	3	172426	172930	-0.241	-0.269	-0.028	-0.035	-0.14325
YCR029C	3	172554	172976	-0.783	0.151	0.22	0.156	-0.064
YCR028C-A	3	172942	173429	0.096	0.05	-0.357	0.014	-0.04925
IYCR028C-A	3	173432	173818	0.629	-0.209	-0.128	0	0.073
YCR030C	3	173818	176427	0.509	-0.209	-0.571	-0.796	-0.26675
YCR029C-A	3	173821	176433	-0.06	0.39	0.29	0.62	0.31
YCRX02C	3	174693	175148	0.322	-0.331	-0.329	-0.908	-0.3115
IYCR030C	3	176417	177181	-0.128	0.322	0.833	0.745	0.443
SNR65	3	177178	177277	0.263	0.475	0.632	0.33	0.425
ISNR65	3	177274	177492	0.573	0.561	0.937	0.42	0.62275
YCR031C	3	177492	178209	0.92	1.16	1.469	1.623	1.293
IYCR031C	3	178214	178614	-0.092	-0.209	0.011	-0.554	-0.211
SNR189	3	178599	178787	1.94	1.379	1.673	1.583	1.64375
ISNR189	3	178800	179497	0.424	0.491	0.726	0.286	0.48175
YCR032W	3	179515	186015	0.37	0.12	0.14	-0.438	0.048
YCRX03C	3	181487	181795	-0.248	-0.599	-0.648	-1.304	-0.69975
IYCR032W	3	186015	186481	-0.056	-0.074	0.162	-0.271	-0.05975
YCR033W	3	186484	190161	0.33	-0.1	0.18	-0.19	0.055
IYCR033W	3	190168	190583	-0.371	-0.761	-1.08	-1.071	-0.82075
YCR034W	3	190587	191627	-0.103	0.118	0.033	0.094	0.0355
IYCR034W	3	191622	191813	-0.045	0.17	0.29	0	0.10375
YCR035C	3	191826	193007	0.011	-0.128	-0.386	0.162	-0.08525
YCRX04W	3	192211	192624	-0.281	-0.144	-0.128	-0.504	-0.26425
IYCR035C	3	193010	193283	-0.028	-0.535	-0.26	-0.366	-0.29725
YCR036W	3	193292	194293	-0.322	0.091	-0.379	0.292	-0.0795
IYCR036W	3	194275	194412	-0.074	0.356	0.225	-0.617	-0.0275
YCR037C	3	194406	197174	0.132	0.17	0.091	0.367	0.19
IYCR037C	3	197179	197628	0.148	-0.786	-0.595	-0.919	-0.538
YCR038C	3	197613	199229	1.335	0.963	0.599	0.346	0.81075
IYCR038C	3	199232	199544	1.505	1.032	0.952	0.228	0.92925
YCR039C	3	199538	200167	2.342	2.142	2.139	1.817	2.11
IYCR039C	3	200180	200439	2.016	1.616	2.298	0.749	1.66975
YCR040W	3	200437	200961	2.228	2.522	2.407	1.797	2.2385
YCR041W	3	200906	201235	1.88	1.667	1.892	1.311	1.6875
YCR042C	3	201166	205386	0.498	-0.358	-0.097	-0.419	-0.094
YCRX05W	3	203027	203506	0.143	-0.525	-1.114	-1.713	-0.80225
IYCR042C	3	205395	206258	-0.133	-0.304	0.217	-0.331	-0.13775
YCR043C	3	206253	206633	0	-0.464	-0.379	-0.007	-0.2125
IYCR043C	3	206640	206864	0.197	0.195	0.47	0.119	0.24525
YCR044C	3	206869	207939	-0.221	0	0.065	0.324	0.042
YCRX07W	3	207585	208139	-0.228	0.021	-0.371	-0.669	-0.31175
IYCR044C	3	207941	208133	0.494	0.098	-0.267	0.269	0.1485
YCR045C	3	208127	209599	0.18	-0.09	-0.133	0.19	0.03675
YCRX06W	3	208746	209096	-0.241	0.021	0.118	-0.761	-0.21575
IYCR045C	3	209601	209913	0.413	0.35	0.417	0.094	0.3185
YCR046C	3	209906	210412	0.096	-0.589	-0.109	-0.279	-0.22025
IYCR046C	3	210403	210710	0.148	0.333	0.118	0.58	0.29475
YCR047C	3	210710	211534	0.038				0.038
IYCR047C	3	211522	211870	0.178	-0.051	0.059	-0.238	-0.013
YCR049C	3	211863	212306	-0.386	0.269	0.344		0.0756667
YCR048W	3	211924	213753	0.331	-0.037	-0.295	-0.077	-0.0195
YCRX08W	3	213117	213428	-0.344	0.257	0.331	-0.114	0.0325
YCR050C	3	213456	213761	0.038	0.183	0.374	0.352	0.23675
IYCR050C	3	213760	214072	0.24	0.496	0.379	0.435	0.3875
YCR051W	3	214066	214731	-0.022	-0.278	-0.336	0.204	-0.108
IYCR051W	3	214723	214980	0.021	0.227	0.339	0.292	0.21975
YCR052W	3	214989	216437	0.457	-0.525	-0.737	-0.554	-0.33975
IYCR052W	3	216448	216693	0.524	-0.097	-0.228	0.014	0.05325
YCR053W	3	216692	218233	-0.546	-0.278	-0.531		-0.451667
IYCR053W	3	218208	218361	0.225	0.091	0.457	-0.271	0.1255
YCR054C	3	218368	220056	-0.05	-0.01	-0.03	-0.56	-0.1625
IYCR054C	3	220059	220449	-0.46	-0.089	0.249	-0.007	-0.07675
YCR057C	3	220449	223217	-0.196	0.245	-0.086		-0.0123333
YCR055C	3	220452	221456	-0.329	0.305	0.054		0.01
YCR056W	3	221153	221521	0.148	-0.112	-0.012	-0.191	-0.04175
YCR058C	3	222917	223223	-0.295	0.021	0.433	-0.035	0.031
IYCR057C	3	223214	223445	-0.171	-0.089	0.122	-0.331	-0.11725
YCR059C	3	223446	224219	-0.203	0.239	-0.329	0.275	-0.0045
IYCR059C	3	224211	224392	-0.26	-0.193	-0.103	-0.144	-0.175
YCR060W	3	224394	224726	-0.476	-0.713	-0.407	-0.304	-0.475
IYCR060W	3	224718	225568	0.178	-0.331	-0.708	-0.429	-0.3225
YCR061W	3	225558	227311	0.006	-0.193	-0.288	-0.214	-0.17225
YCR062W	3	227091	227450	0.327	-0.701	-0.571	-0.971	-0.479
IYCR062W	3	227436	227944	0.295	0.345	0.118	0.524	0.3205
TS(CGA)C	3	227943	228046	0.281	0.202	0.532	0.538	0.38825
YCR064C	3	228087	228494	0.589	-0.61	-0.824	-0.584	-0.35725
YCR063W	3	228313	228783	-0.028	-0.059	-0.386	0.336	-0.03425
IYCR063W	3	228785	229301	0.192	-0.201	-0.357	0.041	-0.08125
YCR065W	3	229305	230899	0.548	-0.059	-0.074	0.112	0.13175
IYCR065W	3	230886	231503	0.102	-0.144	-0.295	-0.02	-0.08925
YCR066W	3	231495	232955	-0.183	-0.377	-0.727	-0.544	-0.45775
YCRX09C	3	231752	232069	-0.006	-0.322	-0.63	-1.286	-0.561
YCRX10W	3	231914	232228	-0.957	0.098	0.183	-0.279	-0.23875
IYCR066W	3	232943	233131	0.153	0.31	-0.26	0.007	0.0525
YCR067C	3	233117	236311	-0.43	-0.09	-0.1	0.07	-0.1375
YCRX11W	3	235458	235832	0.621				0.621
IYCR067C	3	236333	237178	0.245	-0.097	-0.214	0.034	-0.008
YCR068W	3	237209	238496	0.481	0.345	0.087	0.199	0.278
IYCR068W	3	238484	239047	0.076	-0.014	-0.183	-0.669	-0.1975
YCR070W	3	239050	240006	-0.068	0.176	0.453	-0.042	0.12975
YCR069W	3	239050	240003	0.935	0.623	0.884	0.466	0.727
IYCR069W	3	240003	240169	0.295	0.459	0.081	0.041	0.219
YCR071C	3	240095	240532	0.167	0.328	0.132	0.204	0.20775
IYCR071C	3	240540	240808	0.087	0.438	0.143	-0.085	0.14575
YCR072C	3	240797	242341	-0.146	-0.152	-0.028	0.014	-0.078
IYCR072C	3	242332	242638	0.437	0.844	-0.056	0.251	0.369
YCR073C	3	242633	246573	-0.308	-0.243	-0.189	-0.191	-0.23275
YCRX12W	3	243040	243480	-0.46	0.521	0.876	-0.191	0.1865
IYCR073C	3	246567	246952	0.006	0.021	-0.133	0.193	0.02175
YCR073W-A	3	246959	247903	0.25	0.73	-0.55	-0.43	-1.38778e-17
YCR074C	3	246991	247311	-0.23	-0.48	-0.4	-0.64	-0.4375
IYCR073W-A	3	247890	248039	0.498	0.516	-0.146		0.289333
YCR075C	3	248026	248805	-0.379	-0.105	-0.295	0.068	-0.17775
IYCR075C	3	248793	249300		0.014	-0.006	-0.584	-0.192
YCR076C	3	249286	250035	0.838	-0.589	-0.308	-0.438	-0.12425
YCRX14W	3	249919	250236	-0.349	-0.168	0.059	-0.366	-0.206
IYCR076C	3	250049	250204	-0.3	0.104	0.054	-0.114	-0.064
YCR077C	3	250231	252618	-0.563	0.208	-0.068	0.106	-0.07925
YCRX15W	3	251640	251948	0.792	-0.386	-0.158	-1.099	-0.21275
IYCR077C	3	252628	252842		-0.152	0.225	-1	-0.309
YCR079W	3	252841	254147	-0.349	-0.377	-0.407	-0.504	-0.40925
IYCR079W	3	254153	254371	-0.08	-0.286	0.249	-0.322	-0.10975
YCR080W	3	254367	258650	-0.248	-0.243	-0.484	-0.063	-0.2595
YCR081W	3	254367	258647	-0.045	0.014	0.017	0.21	0.049
IYCR081W	3	258642	258872	-0.176	-0.168	0.249	-0.264	-0.08975
YCR082W	3	258879	259262	-0.452	-0.168	0.327	0.425	0.033
IYCR082W	3	259268	259574	-0.288	-0.176	0.054	-0.106	-0.129
YCR083W	3	259574	259954	-0.336	-0.044	-0.49	-0.288	-0.2895
IYCR083W	3	259967	260309	0.379	-0.226	-0.006	-0.761	-0.1535
YCR084C	3	260304	262442	0.498	-0.425	-0.546	-0.565	-0.2595
IYCR084C	3	262444	262905	0.05	-0.425	-0.165	-0.34	-0.22
YCRX16C	3	262731	263192	-0.086	-0.444	-0.613	-0.971	-0.5285
YCR085W	3	262912	263262	0.006	-0.396	-0.012	-0.796	-0.2995
IYCR085W	3	263260	263380	0.674	-0.386	0.138	-0.831	-0.10125
YCR086W	3	263388	263957	0	-0.434	-0.183	-0.535	-0.288
YCR087W	3	263972	264484	0.059	-0.644	-0.664	-1.099	-0.587
IYCR087C-A	3	264447	265068	-0.308	-0.201	0.339	0.007	-0.04075
YCR088W	3	265064	266839	-0.122	-0.218	-0.255	-0.669	-0.316
YCRX17W	3	266346	266717	0.212	-0.749	-0.515	-1.806	-0.7145
IYCR088W	3	266832	267435	0.908	0.021	0.107	-0.466	0.1425
YCR089W	3	267430	272256	-0.086	-0.34	-0.655	-1.466	-0.63675
YCRX18C	3	269713	270120	-0.133	-0.589	-1.044	-1.544	-0.8275
YCR090C	3	272308	272853	-0.357	0.208	0.167	0.162	0.045
IYCR090C-0	3	272852	273622	-0.255	0.176	0.138	0.575	0.1585
IYCR090C-1	3	273622	274411	-0.329	-0.546	-1.044	-0.626	-0.63625
YCR091W	3	274400	276578	-0.295	-0.295	-0.664	-0.617	-0.46775
IYCR091W	3	276579	276762	-0.109	0.233	0.344	0.217	0.17125
YCR092C	3	276757	279897	-0.349	-0.066	0.059	-0.402	-0.1895
YCRX19W	3	279235	279594	0.462	0.07	-0.017	-0.704	-0.04725
IYCR092C	3	279893	280113	-0.357	-0.578	-0.966	-0.576	-0.61925
YCR093W	3	280113	286436	0.08	-0.12	-0.14	-0.72	-0.225
YCRX20C	3	282116	282427	-0.308	0.485	-0.241	0	-0.016
IYCR093W	3	286426	286767	-0.092	-0.136	-0.039	0.297	0.0075
YCR094W	3	286758	287930	-0.295	0.506	0.57	0.557	0.3345
IYCR094W	3	287930	288140	-0.165	-0.014	0.178	-0.056	-0.01425
YCR095C	3	288163	289248	0.286	0.239	0.24	0.054	0.20475
IYCR095C-0	3	289251	290316	-0.122	0.208	-0.028	0.124	0.0455
IYCR095C-1	3	290312	291381	0.011	0.828	0.481	0.42	0.435
YCRWDELTA12	3	291360	291704	0.379	0.459	0.548	0.455	0.46025
IYCRWDELTA12	3	291690	291923	1.07	0.911	1.003	0.379	0.84075
YCRWOMEGA3	3	291901	292171	1.636	1.06	1.089	0.21	0.99875
IYCRWOMEGA3	3	292146	293175	1.965	2.154	1.874	1.564	1.88925
YCR096C	3	293172	293528	2.333	2.041	2.727	1.47	2.14275
IYCR096C	3	293522	293828	1.968	2.069	2.116	1.311	1.866
YCR097W	3	293831	294314	2.23	2.25	2.49	1.24	2.0525
YCR097W-A	3	293848	294251	1.46	1.44	1.66	0.66	1.305
INTYCR097W-A1	3	293928	293980	0.235	0.345	0.308	0.119	0.25175
INTYCR097W-A2	3	294224	294298		1.114	0.524	0.471	0.703
IYCR097W	3	294327	295001	2.094	2.455	2.265	1.502	2.079
IYCRWDELTA13	3	295329	295469	-0.176	-0.066	0	-0.199	-0.11025
ITT(AGU)C	3	295534	295964	0.807	0.293	0.878	0.314	0.573
YCRCDELTA14	3	295944	296179	-0.116	-0.059	-0.056	-0.429	-0.165
IYCRCDELTA14	3	296200	297033	-0.322	-0.059	-0.718	0.162	-0.23425
YCR098C	3	297042	298595	-0.051	-0.386	-0.648	-0.648	-0.43325
IYCR098C-0	3	298587	299726	0.559	-0.037	-0.109	0.061	0.1185
IYCR098C-1	3	299706	300819	0.006	-0.014	-0.034	-0.02	-0.0155
YCR099C	3	300825	301289	-0.49	-0.331	-0.128	-0.504	-0.36325
YCR100C	3	301264	302211	0.038	0.176	-0.08	-0.504	-0.0925
IYCR100C	3	302223	302469	0.517	0.417	0.178	0.491	0.40075
YCR101C	3	302475	303020	-0.58	-0.082	-0.074	0	-0.184
IYCR101C	3	303023	304358	-0.267	-0.322	-0.49	0.162	-0.22925
YCR102C	3	304354	305457	-0.248	-0.16	-0.308	-0.617	-0.33325
IYCR102C	3	305452	306726	0.64	0.58	0.245	0.138	0.40075
YCR102W-A	3	306731	306917		0.014	0.207	-0.606	-0.128333
IYCR102W-A	3	306929	307243	0.509	0.144	0.551	0.712	0.479
YCR103C	3	307250	307582	0.485	0.782	1.185	0.575	0.75675
IYCR103C	3	307581	307800	2.751	1.248	1.16	0.678	1.45925
YCR104W	3	307797	308168	0.888	0.888	0.82	0.324	0.73
IYCR104W	3	308172	309076	-0.295	-0.464	-0.022	0.112	-0.16725
YCR105W	3	309066	310148	0.05	-0.014	0.006	-0.238	-0.049
IYCR105W	3	310180	310923	1.435	0.696	0.749	0.867	0.93675
YCR106W	3	310954	313449	0.365	0.526	0.091	-0.106	0.219
YCRX21C	3	313073	313459	0.235	0.614	0.308	-0.175	0.2455
IYCR106W	3	313455	313891	0.441	0.17	0.212	0.24	0.26575
YCR107W	3	313886	314974	0.37	0.791	0.417	0.112	0.4225
TEL3R	3	314984	316527	0.249	0.098	-0.08	0.415	0.1705
YDL248W	4	1805	2953	0.24	0.34	0.43	0.41	0.355
IYDL248W-0	4	2942	4476	0.667	0.561	0.47	0.073	0.44275
IYDL248W-1	4	4489	5966	-0.228	0.043	-0.221	-0.271	-0.16925
YDL247W	4	5988	7814	-0.3	0.151	-0.109	-0.183	-0.11025
IYDL247W	4	7808	8697	-0.452	0.151	-0.295	-0.085	-0.17025
YDL246C	4	8683	9753	0.153	-0.34	-0.267	0.054	-0.1
IYDL246C-0	4	9783	10681	-0.364	-0.089	-0.4	-0.331	-0.296
IYDL246C-1	4	10706	11650	-0.139	0.021	-0.146	0.047	-0.05425
YDL245C	4	11657	13357	-0.128	0.021	-0.4	-0.448	-0.23875
IYDL245C-0	4	13351	14779	-0.4	0.07	-0.022	-0.028	-0.095
IYDL245C-1	4	14783	16202	-0.189	-0.218	-0.295	0.087	-0.15375
YDL244W	4	16207	17226	-0.122	-0.082	-0.189	-0.402	-0.19875
IYDL244W	4	17211	17578	-0.308	-0.168	-0.54	-0.515	-0.38275
YDL243C	4	17577	18563	0.72	0.356	0.06	-0.626	0.1275
IYDL243C	4	18551	18952	0.017	-0.425	-0.349	-0.331	-0.272
YDL242W	4	18962	19312	-0.012	-0.798	-0.737	-0.68	-0.55675
IYDL242W	4	19309	20649	-0.392	-0.349	-0.344	-0.626	-0.42775
YDL241W	4	20638	21006	0.943	1.381	0.07		0.798
IYDL241W-0	4	21012	21919	-0.415	0.275	0.207	0.384	0.11275
IYDL241W-1	4	21917	22828	-0.357	-0.051	-0.407	-0.264	-0.26975
YDL240W	4	22826	25876	-0.793				-0.793
IYDL240W	4	25887	26385	-0.022	0.057	0.107	0.08	0.0555
YDL239C	4	26403	28772	-0.379	-0.037			-0.208
IYDL239C	4	28771	28990	-0.139	0.233	-0.241	-0.168	-0.07875
YDL238C	4	28985	30451	-0.074	0.233	0.091	-0.048	0.0505
IYDL238C	4	30443	30668	-0.531	-0.044	-0.092	0.217	-0.1125
YDL237W	4	30660	31829	-0.708	-0.082	-0.444		-0.411333
IYDL237W	4	31830	32303	-0.08	-0.097	0.038	0.297	0.0395
YDL236W	4	32299	33234	-0.092	0.098	0.118	-0.206	-0.0205
IYDL236W	4	33238	33411	-0.49	0.043	0.017	-0.971	-0.35025
YDL235C	4	33415	33915	-0.139	0.31	0.118	-0.271	0.0045
IYDL235C	4	33936	34240	-0.407	-0.014	0.408	-0.34	-0.08825
YDL234C	4	34238	36475	-0.086	-0.184	0.197		-0.0243333
IYDL234C	4	36474	36811	-0.267	0.064	0.081	-0.136	-0.0645
YDL233W	4	36801	38174	-0.49	-0.304	-0.589	-0.525	-0.477
IYDL233W	4	38181	38492	-0.386	-0.226	-0.58	-0.223	-0.35375
YDL232W	4	38491	38598	0.38	-0.08	0.33	0.21	0.21
IYDL232W	4	38653	38806	-0.171	-0.136	0.308	0.144	0.03625
YDL231C	4	38868	42242	-0.16	0.16	0.17	-0.03	0.035
IYDL231C	4	42250	42698	0.065	-0.504	0.362	-0.199	-0.069
YDL230W	4	42704	43708	0.392	0.124	0.295	0.228	0.25975
IYDL230W	4	43693	44081	0.618	0.438	1.052	0.41	0.6295
YDL229W	4	44069	45907	0.02	-0.11	0.11		0.00666667
YDL228C	4	45278	45916	-0.05	-0.38	-0.09	-1.19	-0.4275
IYDL228C	4	45956	46220	0.138	0.322	0.873	0.119	0.363
YDL227C	4	46272	48029	0.21	0.043	0.58	-0.357	0.119
IYDL227C-0	4	48047	49052	-0.051	0.245	-0.152	0.099	0.03525
IYDL227C-1	4	49057	50084	-0.274	0.189	0.494	0.757	0.2915
IYDL227C-2	4	50096	51110	-0.097	0.275	0.178	0.341	0.17425
YDL226C	4	51116	52171	-0.438	0	-0.3	-0.1	-0.2095
IYDL226C	4	52173	52460	0.087	0.208	0.011	-0.152	0.0385
YDL225W	4	52449	54101	-0.039	-0.089	-0.267	-0.535	-0.2325
IYDL225W	4	54106	54413	0.122	-0.444	-0.281	-0.411	-0.2535
YDL224C	4	54398	56344	-0.062	-0.434	-0.664	-0.279	-0.35975
IYDL224C	4	56362	57269	0.379	0.195	0.021	0.014	0.15225
YDL223C	4	57266	60403	-0.039	-0.184	-0.793	-0.322	-0.3345
IYDL223C	4	60396	60885	0.327	-0.578	-0.045	-0.515	-0.20275
YDL222C	4	60873	61799	-0.49	-0.678	-0.873	-0.288	-0.58225
IYDL222C	4	61789	62026	0.148	-0.037	-0.056	-0.288	-0.05825
YDL221W	4	62015	62563	-0.039	-0.358	-0.515	-0.637	-0.38725
YDL220C	4	62245	65016	-0.189	-0.621	-0.452	-0.183	-0.36125
IYDL220C	4	65014	65250	-0.074	-0.234	0.365	-0.144	-0.02175
YDL219W	4	65246	65766	-0.146	-0.136	-0.228	-0.077	-0.14675
IYDL219W	4	65788	66470	-0.267	0	-0.074	-0.297	-0.1595
YDL218W	4	66497	67447	-0.196	-0.667	-1.114	-0.749	-0.6815
IYDL218W	4	67451	67984	0.059	-0.415	-0.234	-0.383	-0.24325
IYDL217C	4	68593	68996	-0.092	0.227	0.281	0.384	0.2
IYDL216C	4	70392	70628		0.367	0.477	-0.175	0.223
YDL215C	4	70641	73916	0.814	-0.044	0.027	-0.554	0.06075
IYDL215C	4	73916	74437	-0.444	-0.396	-0.54	0.073	-0.32675
IYDL214C	4	76576	77286	-0.26	-0.066	-0.006	-0.13	-0.1155
IYDL213C	4	77957	78421	-0.012	-0.26	-0.288	-0.035	-0.14875
IYDL212W	4	79068	79284	-0.241	0.176	0.263	-0.063	0.03375
IYDL211C-0	4	80398	81454	-0.431	-0.136	-0.183	0.228	-0.1305
IYDL211C-1	4	81459	82495	-0.498	0.208	-0.092	0.131	-0.06275
IYDL211C-2	4	82491	83537	-0.484	0.465	0.589	0.749	0.32975
ITG(GCC)D1	4	83634	84252	-0.022	-0.234	-0.3	-0.288	-0.211
IYDL210W	4	85961	86221	-0.051	-0.128	-0.133	-0.042	-0.0885
IYDL209C	4	87224	87448	0.011	-0.066	-0.336	-0.595	-0.2465
YDL208W	4	87465	87983		2.077			2.077
IYDL208W	4	87975	88259	-0.006	-0.022	0.054	0.286	0.078
IYDL207W	4	89885	90155	-0.116	-0.184	-0.051	-0.392	-0.18575
IYDL206W	4	92522	92727	0.087	0.144	-0.006	-0.085	0.035
YDL205C	4	92763	93743	-0.438	0.345	-0.288	-0.238	-0.15475
IYDL205C	4	93738	94604	-0.176	-0.358	-0.639	-0.214	-0.34675
YDL204W	4	94609	95787	-0.444	-0.218	-1.191	-0.494	-0.58675
IYDL204W	4	95795	96076	0.192	0.138	0.021	-0.014	0.08425
YDL203C	4	96083	97951	-0.31	0.01	-0.322	-0.32	-0.2355
IYDL203C	4	97942	98473	-0.152	-0.074	0.118	0.151	0.01075
YDL202W	4	98479	99225	-0.209	0.233	-0.515	0.379	-0.028
IYDL202W	4	99230	99575	-0.056	0.104	-0.034	0.257	0.06775
YDL201W	4	99565	100422	-0.415	-0.515	-0.773	-0.584	-0.57175
IYDL201W	4	100407	100509	-0.034	-0.278	-0.116	-0.168	-0.149
YDL200C	4	100502	101119	-0.379	0.014	-1.105	-0.114	-0.396
IYDL200C	4	101134	101285	0.217	0.064	-0.158	-0.322	-0.04975
YDL199C	4	101291	103351	-0.444	0.131	-0.122	0.156	-0.06975
IYDL199C	4	103355	103642	-0.248		0.102	-0.092	-0.0793333
YDL198C	4	103650	104549	-0.062	0.057	-0.54	0.169	-0.094
IYDL198C	4	104562	104916	0.281	-0.377	-0.621	-0.725	-0.3605
YDL197C	4	104918	106492	0.011	-0.2	-0.75	-0.47	-0.35225
IYDL197C	4	106497	106757	-0.086	-0.16		-0.438	-0.228
YDL196W	4	106745	107071	-0.248	-0.234	-0.946	-0.504	-0.483
IYDL196W	4	107074	107201	0.059	-0.209	-0.139	-0.392	-0.17025
YDL195W	4	107212	111030	0.044	0.144	-0.708	-0.617	-0.28425
IYDL195W	4	111033	111577	-0.056	-0.295	-0.028	-0.357	-0.184
YDL194W	4	111584	114235	-0.498	0.05	-0.718	-0.565	-0.43275
IYDL194W	4	114253	114670	0.387	0.029	-0.234	0.394	0.144
YDL193W	4	114676	115800	-0.158	-0.022	-0.133	-0.34	-0.16325
IYDL193W	4	115800	116315	0.322	0.47	0.636	0.58	0.502
YDL192W	4	116325	116867		1.524	1.178	0.745	1.149
IYDL192W	4	116877	117670	2.205	1.868	2.803	2.648	2.381
INTYDL191W	4	117660	118173		1.384	1.361	1.252	1.33233
YDL191W	4	117668	118518	0.891	1.353	1.233	1.01	1.12175
IYDL191W	4	118508	118722	0.505	0.536	0.42	-0.1	0.34025
YDL190C	4	118708	121590		0.614	-0.171	0.144	0.195667
IYDL190C	4	121581	121977	-0.344	0.05	0.107	0.58	0.09825
YDL189W	4	122220	123590	0.263	-0.136	-0.392	-0.819	-0.271
IYDL189W	4	123595	123860	0.249	0.239	0.263	-0.056	0.17375
YDL188C	4	123866	124996		1.077	0.308	-0.13	0.418333
IYDL188C	4	124984	125521	1.605	1.85	2.779	2.136	2.0925
YDL187C	4	125510	125836	1.829	1.491	1.935	1.545	1.7
YDL186W	4	125620	126450		1.498	0.946	0.431	0.958333
IYDL186W	4	126437	126801	0.766	0.48	0.327	0.099	0.418
YDL185W	4	126791	130003	0.453	0.339	0.112	-0.288	0.154
IYDL185W	4	130010	130412	1.972	0.692	1.534	1.048	1.3115
YDL184C	4	130408	130482	1.391	0.44	1	0.047	0.7195
IYDL184C	4	130490	130866	2.003	1.446	1.726	1.778	1.73825
YDL183C	4	130872	131831	1.57	1.65	1.6	1.16	1.495
IYDL183C-0	4	131834	132640	0.82	0.257	0.392	0.809	0.5695
IYDL183C-1	4	132641	133431	0.172	-0.589	-0.438	-0.152	-0.25175
YDL182W	4	133441	134724	2.326	0.727	0.162	-0.02	0.79875
IYDL182W	4	134717	135191		-0.444	-0.315	-0.048	-0.269
YDL181W	4	135183	135437	0.866	-0.295	0.245	-0.576	0.06
IYDL181W	4	135448	135870	-0.039	-0.415	-0.379	-0.106	-0.23475
YDL180W	4	135900	137540	-0.61	0.15	-0.02	-0.23	-0.1775
IYDL180W	4	137546	138302		-0.304	0.308	0.24	0.0813333
YDL179W	4	138295	139206	-0.158	-0.152	0.207	-0.419	-0.1305
IYDL179W	4	139211	139519	0.127	-0.193	-0.165	-0.16	-0.09775
YDL178W	4	139526	141115	-0.295	-0.089	-0.344	-0.297	-0.25625
IYDL178W	4	141121	141206		-0.286	0.153	-0.331	-0.154667
YDL177C	4	141210	141719	-0.09	-0.21	-0.15	-0.79	-0.31
IYDL177C	4	141707	142110	-0.109	-0.331	-0.146	-0.114	-0.175
YDL176W	4	142101	144224	-0.08	-0.082	-0.315	-0.255	-0.183
IYDL176W	4	144218	144480		0.036	0.49	0.068	0.198
YDL175C	4	144485	145516	0.258	-0.331	-0.062	-0.648	-0.19575
IYDL175C	4	145525	145821	0.027	-0.567	-0.54	-0.429	-0.37725
YDL174C	4	145827	147587	-0.09	-0.02	-0.12	-0.81	-0.26
IYDL174C	4	147588	148186	0.399	-0.61	-0.515	-0.783	-0.37725
YDL173W	4	148195	149079	-0.288	-0.105	-0.26	-0.771	-0.356
YDL172C	4	148608	149084	-0.165	-0.304	-0.639	-0.595	-0.42575
IYDL172C	4	149077	149229	0.038	-0.396	-0.176	-0.808	-0.3355
YDL171C	4	149204	155638	0.3	-0.304	-0.32	-0.919	-0.31075
IYDL171C	4	155633	156333	0.054	-0.144	-0.221	0.061	-0.0625
YDL170W	4	156322	157905	0.143	0.58	0.268	0.269	0.315
IYDL170W	4	157898	158061	1.393	-0.089	0.327	0.24	0.46775
YDL169C	4	158065	158733	0.305	0.091	0.253	-0.515	0.0335
IYDL169C	4	158722	159615	0.667	1.251	2.001	1.33	1.31225
YDL168W	4	159608	160765	0.715	0.856	0.611	0.28	0.6155
IYDL168W	4	160780	160988	0.138	0.183	0.671	-0.191	0.20025
YDL167C	4	160996	163152	0.172	0.057	0.065	-0.16	0.0335
IYDL167C	4	163159	163461	-0.476	-0.368	-0.221	-0.048	-0.27825
YDL166C	4	163450	164040	-0.288	-0.331	-0.842	-1	-0.61525
IYDL166C	4	164029	164303	-0.152	-0.059	0.162	0.08	0.00775
YDL165W	4	164294	164866	-0.315	0.07	0.3	-0.13	-0.01875
IYDL165W	4	164870	164983	0.969	-0.16	0.286	0.119	0.3035
YDL164C	4	164988	167252	-0.139	-0.105	-0.648	-0.515	-0.35175
YDL163W	4	166960	167259	0.22	-0.089	0.167	0.234	0.133
IYDL163W	4	167264	167348	-0.062	-0.029	0.362	-0.144	0.03175
YDL162C	4	167360	167713	-0.203	-0.252	-0.63	-0.565	-0.4125
YDL161W	4	167718	169079	-0.08	-0.386	-0.46	-0.819	-0.43625
IYDL161W	4	169083	170383	-0.128	-0.152	0	0.257	-0.00575
YDL160C	4	170411	171928	0.065	-0.286	-0.747	-0.713	-0.42025
IYDL160C	4	171950	172475	0.29	-0.535	-0.092	-0.246	-0.14575
YDL159W	4	172485	174029	0.011	0.245	0.305	-0.223	0.0845
YDL158C	4	173867	174172	-0.097	0.029	-0.452	-0.476	-0.249
YDL157C	4	174233	174586	-0.074	0.043	0.485		0.151333
IYDL157C	4	174588	174924	-0.438	-0.525	-0.248	0.193	-0.2545
YDL156W	4	174922	176487	-0.498	-0.022	-0.595	-0.056	-0.29275
IYDL156W	4	176487	176766	0.392	-0.234	0.286	0.047	0.12275
YDL155W	4	176777	178057	-0.364	0.007	0.07	0.073	-0.0535
IYDL155W	4	178064	178340	-0.415	0.189	-0.045	0.33	0.01475
YDL154W	4	178338	181040	-0.563	0.144	-0.379	0.106	-0.173
IYDL154W	4	181045	181176	0.457	-0.243	0.132	0.041	0.09675
YDL153C	4	181187	183016	-0.281	-0.405	-0.371	-0.606	-0.41575
YDL152W	4	182826	183188	-0.407	-0.494	-0.386	-0.231	-0.3795
IYDL152W	4	183173	183317	-0.554	0.077	-0.012	-0.02	-0.12725
YDL151C	4	183319	183897	-0.116	-0.713	-0.392	-0.932	-0.53825
YDL150W	4	183347	184612	-0.357	-0.425	-0.831	-0.392	-0.50125
IYDL150W	4	184603	184936	-0.203	-0.546	-0.209	-0.626	-0.396
YDL149W	4	184929	187919	-0.423	-0.176		-0.357	-0.318667
IYDL149W	4	187909	188170	0.127	0.029	0.24	-0.402	-0.0015
YDL148C	4	188155	190584	-0.139	-0.415	-0.708	-0.383	-0.41125
IYDL148C	4	190592	190938	0.102	-0.69	-0.386	-0.448	-0.3555
YDL147W	4	190928	192262	0.011	0	0.138	-0.297	-0.037
IYDL147W	4	192250	192747	0.187	0.064	0.245	0.217	0.17825
YDL146W	4	192754	194226	-0.571	0.444	0.172	0.639	0.171
IYDL146W	4	194211	194563	-0.092	-0.322	0.148	-0.535	-0.20025
YDL145C	4	194572	198174	0.34	0.01	0.02	-0.761	-0.09775
IYDL145C	4	198182	198652	0.011	0.176	0.317	0.435	0.23475
YDL144C	4	198663	199739	-0.18	-0.01	-0.18	-0.22	-0.1475
IYDL144C	4	199745	199997	-0.097	-0.34	-0.203	-0.392	-0.258
YDL143W	4	200000	201583	0.011	-0.313	-0.086	-0.168	-0.139
IYDL143W	4	201572	201718	1.627	-0.313	0.202	-0.411	0.27625
YDL142C	4	201720	202568	-0.116	0.007	-0.068	0.217	0.01
IYDL142C	4	202588	203012	-0.109	-0.655	-0.322	-0.606	-0.423
YDL141W	4	203043	205112	-0.392	0.036	0.22	0.341	0.05125
IYDL141W	4	205124	205358	-0.017	-0.368	-0.08	-0.255	-0.18
YDL140C	4	205361	210559	-0.255	-0.464	-0.364	-0.606	-0.42225
IYDL140C	4	210559	211382	-0.028	0.064	0.167	0.124	0.08175
YDL139C	4	211376	212116	-0.045	-0.386	-0.158	-0.16	-0.18725
IYDL139C	4	212121	213367	-0.336	-0.252	-0.022	0.144	-0.1165
YDL138W	4	213355	215643	0.67	-0.23	0.15	-0.35	0.06
IYDL138W	4	215632	216535	0.929	0.356	0.277	0.341	0.47575
YDL137W	4	216532	217074	1.076	1.78	1.788	1.704	1.587
IYDL137W	4	217091	217586	1.751	1.886	2.627	2.127	2.09775
YDL136W	4	217603	218367	0.678	1.176	1.252	0.821	0.98175
IYDL136W	4	218358	218678	1.452	0.333	0.441	0.263	0.62225
YDL135C	4	218680	219285	0.187	0.599	0.509	0.704	0.49975
IYDL135C	4	219298	219635	0.081	0.202	0.614		0.299
YDL134C-A	4	219662	220771	0.66	0.3	0.53	0.05	0.385
YDL134C	4	219662	220768	0.863	0.66	0.593	0.223	0.58475
IYDL134C	4	220776	221728	1.006	0.438	0.706	0.687	0.70925
YDL133C-A	4	221733	221801	0.854	0.183	0.991	-0.077	0.48775
IYDL133C-A	4	221793	222439	2.585	1.748	2.642	2.262	2.30925
YDL133W	4	222430	223740	0.667	1.067	1.06	1.093	0.97175
IYDL133W	4	223728	224302	0.202	0.31	0.429	0.18	0.28025
YDL132W	4	224307	226751	0	0.58	0.589	0.275	0.361
IYDL132W	4	226755	227408	-0.086	-0.226	-0.017	0.346	0.00425
YDL131W	4	227396	228715	0.044	0.903	0.911	0.996	0.7135
IYDL131W	4	228743	229157	1.102	0.646	1.167	0.683	0.8995
YDL130W-A	4	229174	229431		1.004	1.185	0.712	0.967
IYDL130W-A	4	229437	229904	2.245	2.219	2.938	2.522	2.481
YDL130W	4	229909	230527	1.359				1.359
IYDL130W	4	230516	231031	0.178	0.428	0.654	0.054	0.3285
YDL129W	4	231027	231899	0.087	0.275	0.225	0.324	0.22775
IYDL129W	4	231927	232638	-0.128	-0.136	0.143	-0.238	-0.08975
YDL128W	4	232655	233887	-0.056	0.305	-0.103	0.575	0.18025
IYDL128W	4	233884	234920	-0.165	-0.037	0.593	-0.028	0.09075
YDL127W	4	234930	235766	0.517	-0.295	-0.484	-0.297	-0.13975
IYDL127W	4	235769	236129	0.102	-0.358	-0.017	-0.419	-0.173
YDL126C	4	236156	238660	-0.034	0.029	-0.234	0.124	-0.02875
IYDL126C	4	238652	239026	-0.028	-0.474	-0.344	-0.617	-0.36575
YDL125C	4	239018	239602	-0.034	0.287	0.555	0.944	0.438
IYDL125C	4	239596	240271	-0.051	-0.515	0.585	0.087	0.0265
YDL124W	4	240261	241196	-0.295	0.014	-0.068	0.169	-0.045
IYDL124W	4	241181	241415	-0.221	-0.546	-0.506	-1.238	-0.62775
YDL123W	4	241420	241839	0.038	-0.464	-0.329	-0.322	-0.26925
IYDL123W	4	241841	242547	-0.116	-0.525	-0.097	-0.515	-0.31325
YDL122W	4	242554	244980	0.107	-0.16	-0.128	0.308	0.03175
IYDL122W	4	244995	245107	0.033	-0.252	-0.017	-0.704	-0.235
YDL121C	4	245132	245578	0.709	-0.112	0.132		0.243
IYDL121C	4	245579	245937	-0.074	0.007	0.183	0.119	0.05875
YDL120W	4	245925	246446	0.654		0.593		0.6235
IYDL120W	4	246448	246686	-0.08	-0.089	-0.221	-0.986	-0.344
YDL119C	4	246688	247608	0.54				0.54
YDL118W	4	247304	247681	0.253	-0.313	0.006	0.094	0.01
IYDL118W	4	247687	248587	-0.146	-0.201	0.374	-0.056	-0.00725
YDL117W	4	248583	251237	-0.423				-0.423
IYDL117W	4	251242	251578	0.087	0.333	0.107	-0.122	0.10125
YDL116W	4	251568	253745	1.019	0.111	0.118	0.18	0.357
IYDL116W	4	253732	253991	-0.128	0	0.501	-0.1	0.06825
YDL115C	4	253994	254713	0.033	-0.377	-0.523	-0.448	-0.32875
IYDL115C	4	254738	255583	-0.4	-0.515	-0.288	-0.448	-0.41275
YDL114W	4	255606	256529	-0.589	0.007	0.217	-0.02	-0.09625
IYDL114W	4	256515	256627	0.118	0.036	0.457	-0.071	0.135
YDL113C	4	256632	258551	0.28	-0.07	0.268		0.159333
IYDL113C	4	258545	258920	-0.128	-0.234	-0.133	-0.606	-0.27525
YDL112W	4	258917	263224	0.53	-0.201	0.6	-0.919	0.0025
IYDL112W	4	263227	263305	-0.103	-0.152	-0.045	-0.392	-0.173
YDL111C	4	263312	264106	-0.4	0.03	0.09	-0.15	-0.1075
IYDL111C	4	264094	264505	-0.214	-0.26	0.148	-0.114	-0.11
YDL110C	4	264511	264960	-0.02	-0.46	-0.55	-1.286	-0.579
IYDL110C	4	264948	265257	-0.46	-0.415	0.353	-0.144	-0.1665
YDL109C	4	265257	267197	0.29		0.573		0.4315
IYDL109C	4	267206	267689	-0.012	-0.007	-0.039	-0.565	-0.15575
YDL108W	4	267700	268698	-0.336	-0.051	-0.203	-0.199	-0.19725
IYDL108W	4	268711	268904	-0.386	-0.022	0.038	-0.014	-0.096
YDL107W	4	268923	269975	0.202		-0.039		0.0815
IYDL107W	4	269981	270236	-0.158	0.064	-0.051	-0.1	-0.06125
YDL106C	4	270221	271897	-0.322	-0.621	-0.884	-0.576	-0.60075
IYDL106C	4	271887	272390	-0.241	-0.773	-0.737	-0.231	-0.4955
YDL105W	4	272391	273596	-0.08	-0.358	0		-0.146
YDL104C	4	273652	274872	-0.371	-0.578	-0.476	-0.595	-0.505
IYDL104C	4	274886	275134	0.096	-0.074	0.249	-0.223	0.012
YDL103C	4	275147	276577	-0.158	-0.007	0.183	0.363	0.09525
IYDL103C	4	276587	276885	-0.322	-0.444	-0.122	-0.783	-0.41775
YDL102W	4	276874	280164	-0.152	-0.144	-0.255	0.087	-0.116
IYDL102W	4	280163	280305	-0.4	-0.152	-0.103	-0.515	-0.2925
YDL101C	4	280306	281844	0.107	-0.168	0.172	-0.092	0.00475
IYDL101C	4	281839	282111	-0.08	-0.007	0.197	-0.16	-0.0125
YDL100C	4	282111	283172	-0.336	-0.243	-0.221	0.496	-0.076
IYDL100C	4	283186	283409	0.044	-0.454	-0.902	-0.692	-0.501
YDL099W	4	283421	284443	0.011	-0.862	-0.673		-0.508
IYDL099W	4	284433	284595	-0.103	-0.097	0.127	-0.383	-0.114
YDL098C	4	284580	285161	-0.344	0.104	0.162	0.308	0.0575
IYDL098C	4	285170	285359	-0.209	-0.209	-0.288	-1.175	-0.47025
YDL097C	4	285390	286691	0.29	0.084	0.059	0.204	0.15925
IYDL097C	4	286682	287007	2.868	-0.144	0.076	-0.576	0.556
YDL096C	4	286997	287320	0.24	-0.278	0.017	-0.191	-0.053
YDL095W	4	287061	289511	-0.357	0.064	0.217	-0.028	-0.026
IYDL095W	4	289513	289583	-0.109	-0.051	-0.468	-0.617	-0.31125
YDL094C	4	289571	290077	0.207	-0.168	0.281	-0.106	0.0535
YDL093W	4	289911	292139	1.153	0.16	0.19	-0.448	0.26375
IYDL093W	4	292135	292786	-0.364	0.084	0.076	0.106	-0.0245
YDL092W	4	292783	293220	0.127	-0.454	0.127	-0.238	-0.1095
IYDL092W	4	293209	293401	0.153	-0.313	-0.727	-1.272	-0.53975
YDL091C	4	293391	294755	0.685	-0.051	-0.26	-0.122	0.063
IYDL091C	4	294774	295019	1.68		0.344		1.012
YDL090C	4	295033	296325	-0.133	-0.152		-0.375	-0.22
IYDL090C	4	296317	296814	0.943	-0.269	-0.128	-1.13	-0.146
YDL089W	4	296822	298273	1.055	0.057	0.286	0.187	0.39625
IYDL089W	4	298269	298423	-0.329	0.118	0.379	-0.819	-0.16275
YDL088C	4	298416	299999	-0.056	-0.176		-0.392	-0.208
IYDL088C	4	300003	300214	0.989	-0.105	0.059	-0.894	0.01225
YDL087C	4	300213	300995	-0.017	-0.234	-0.295	-0.504	-0.2625
IYDL087C	4	300987	301413	-0.349	0.131	0.076	-0.1	-0.0605
YDL086W	4	301415	302233	-0.322	-0.136		0.199	-0.0863333
IYDL086W	4	302230	303218	0.915	-0.176	-0.214	-1.071	-0.1365
YDL085W	4	303213	304847	-0.039	0.176	-0.086	-0.02	0.00775
IYDL085W	4	304835	305245	-0.336	0	-0.221	-0.152	-0.17725
YDL084W	4	305239	306576	-0.109	0.111	0.408	0.357	0.19175
IYDL084W	4	306628	306901	0.357	0.144	0.006	-0.331	0.044
YDL083C	4	306925	307785	1.104	0.975	1.258	0.308	0.91125
IYDL083C	4	307780	308420	2.285	2.686	3.205	2.464	2.66
YDL082W	4	308426	309387	0.997	1.217	1.408	1.632	1.3135
IYDL082W	4	309400	309797	0.858	0.433	0.212	0.228	0.43275
YDL081C	4	309801	310118	0.157	0.195	0.3	-0.168	0.121
IYDL081C	4	310122	310639	0.091	-0.105	-0.074	-0.595	-0.17075
YDL080C	4	310641	312467	-0.171	-0.331	-0.189	-0.028	-0.17975
IYDL080C	4	312479	312946	0.706	0.151	0.076	-0.255	0.1695
YDL079C	4	312950	314744	0.112	0.17	0.059	-0.246	0.02375
IYDL079C	4	314732	315367	-0.371	-0.304	-0.747	-0.932	-0.5885
YDL078C	4	315356	316384	0.038	-0.209	-0.595	-0.13	-0.224
IYDL078C	4	316374	316975	-0.128	-0.089	-0.349	-0.16	-0.1815
YDL077C	4	316970	320116	0.25	0.23	0.3	-0.168	0.153
IYDL077C	4	320128	320648	-0.006	0.036	-0.051	0.034	0.00325
YDL076C	4	320667	321548	1.178	0.47	0.498	0.246	0.598
IYDL076C	4	321537	322220	2.182	1.011	1.579	1.202	1.4935
YDL075W	4	322228	322987	0.785	0.599	0.712	0.571	0.66675
IYDL075W	4	322972	323212	0.118	0.202	0.873	0.825	0.5045
SNR63	4	323232	323460	0.017	0.485	0.657	0.863	0.5055
ISNR63	4	323475	324043	-0.051	0.47	0.112	0.491	0.2555
YDL074C	4	324046	326145	0.07	0	-0.04	-0.1	-0.0175
IYDL074C	4	326138	326620	-0.26	0.07	0.033	0.124	-0.00825
YDL073W	4	326615	329566	-0.16	0.03		-0.42	-0.183333
IYDL073W	4	329569	329827	0.081	0.245	-0.209	0.223	0.085
YDL072C	4	329835	330443		-0.184	-0.415	-0.331	-0.31
IYDL072C	4	330457	330662	-0.189	-0.454	-0.621	-0.168	-0.358
YDL071C	4	330666	331037	-0.034	-0.089		-0.1	-0.0743333
YDL070W	4	331027	332940		0.043	-0.045	-0.028	-0.01
IYDL070W	4	332930	333110	0.183	0.091	0	0.08	0.0885
YDL069C	4	333120	333818	-0.122	-0.184		-0.077	-0.127667
YDL068W	4	333502	333828		-0.484	-0.344	-0.881	-0.569667
IYDL068W	4	333837	334214	0.054	-0.322	-0.386	0.02	-0.1585
YDL067C	4	334216	334392	0.07	-0.218		-0.857	-0.335
IYDL067C	4	334390	334827	-0.336	0.05	-0.708	-0.16	-0.2885
YDL066W	4	334837	336120		0.239	-0.022	-0.014	0.0676667
IYDL066W	4	336124	336262	0.192	0.157	-0.214	0.151	0.0715
YDL065C	4	336248	337297		-0.074	-0.183	-1.099	-0.452
IYDL065C	4	337304	337486	1.836	0.057	0.038	-0.056	0.46875
YDL064W	4	337489	338069		0.05	0.096	-0.106	0.0133333
IYDL064W	4	338076	338271	-0.116	-0.144	0.127	0.061	-0.018
YDL063C	4	338271	340130	-0.086	0.536	0.457	0.099	0.2515
YDL062W	4	339859	340281		0.511	0.671	0.394	0.525333
IYDL062W	4	340279	340641	1.464	0.433	0.625	0.33	0.713
YDL061C	4	340627	340794	0.387	0.367	0.433	0.099	0.3215
IYDL061C	4	340782	341621	2.193	1.365	2.185	2.208	1.98775
YDL060W	4	341621	343984	1.187	0.029	0.017	-0.077	0.289
IYDL060W	4	343970	344230				0.027	0.027
YDL059C	4	344236	344949	-0.344	0.036	0.081	-0.402	-0.15725
IYDL059C	4	344938	345665	-0.554	-0.037	-0.4	0.275	-0.179
YDL058W	4	345667	351036	0.71	0	0.01	-0.761	-0.01025
IYDL058W	4	351023	351448	0.739	0.506	-0.444	-0.1	0.17525
YDL057W	4	351436	352419	-0.006	0.157	-0.128	0.094	0.02925
IYDL057W	4	352443	352863	-0.128	-0.474	-0.595	0.18	-0.25425
YDL056W	4	352879	355377	0.596	0.131	0.258	0.073	0.2645
IYDL056W	4	355392	355672	1.78	0.465	0.295	0.217	0.68925
YDL055C	4	355673	356755	-0.092	0.599	0.807	0.867	0.54525
IYDL055C-0	4	356771	358169	1.487	0.678	0.969	0.867	1.00025
IYDL055C-1	4	358172	359569	2.386	1.676	1.557	1.311	1.7325
ITK(UUU)D	4	359715	359777	0.563	-0.184	-0.152	0.068	0.07375
YDL054C	4	359824	361281	0.07	-0.269	-0.63	-0.494	-0.33075
IYDL054C	4	361284	361704	-0.017	-0.811	-0.894	-0.595	-0.57925
YDL053C	4	361698	362252	-0.139	0.043	-0.392	-0.486	-0.2435
IYDL053C	4	362242	362671	0.081	-0.16	-0.288	-0.271	-0.1595
YDL052C	4	362671	363579	0.167	-0.567	-0.683	0.251	-0.208
IYDL052C	4	363574	363957	0.132	-0.546	-0.977	-0.279	-0.4175
YDL051W	4	363954	364778	-0.228	0.176	0.118	-0.438	-0.093
YDL050C	4	364445	364813	0	-0.168	-0.221	0.007	-0.0955
IYDL050C	4	364838	365046	-0.152	-0.059	0.044	-0.246	-0.10325
YDL049C	4	365067	365870	-0.639	0.131	0.167		-0.113667
IYDL049C	4	365894	366727	0.05	-0.599	-0.571	-0.085	-0.30125
YDL048C	4	366738	368207	0.395	-0.599	-0.664	-0.144	-0.253
IYDL048C-0	4	368204	368998	0.027	-0.434	-0.515	-0.819	-0.43525
IYDL048C-1	4	368991	369782	0.348	-0.749	-0.873	-0.535	-0.45225
YDL047W	4	369771	370703	-0.034	-0.278	-0.228	-0.476	-0.254
IYDL047W	4	370690	371239	0.138	-0.349	-0.26	-0.525	-0.249
YDL046W	4	371239	371757	0.305	-0.444	-0.423	0.151	-0.10275
IYDL046W	4	371748	372257	0.059	-1.029	-1.377	-0.392	-0.68475
YDL045W-A	4	372247	372531	-0.09	-0.27	-0.46	-0.4	-0.305
IYDL045W-A	4	372536	372681	-0.146	-0.097	0	-0.448	-0.17275
YDL045C	4	372684	373601	-0.692	0.064	-0.006	-0.402	-0.259
IYDL045C	4	373638	373928	-0.255	-0.876	-0.957	-0.246	-0.5835
YDL044C	4	373963	375282	0.096	-0.105	-0.336	-0.313	-0.1645
IYDL044C	4	375276	375688	-0.357	-0.16	-0.349	-0.231	-0.27425
YDL043C	4	375676	376473	-0.133	-0.136	0.017	-0.448	-0.175
IYDL043C	4	376518	376701	-0.103	-0.193	0.017	0.169	-0.0275
YDL042C	4	376753	378438	0.021	-0.226	0.107	0.106	0.002
YDL041W	4	378101	378451	-0.068	-0.313	-0.392	-0.771	-0.386
IYDL041W	4	378457	378867	-0.062	-0.349	-0.248	-0.494	-0.28825
YDL040C	4	378870	381431	0.253	-0.029	-0.017		0.069
IYDL040C	4	381441	381973	0.54	-0.286	-0.196	-0.13	-0.018
YDL039C	4	381982	382326	-0.267	-0.484	-1.056	-1.604	-0.85275
YDL038C	4	382326	384074	-0.281	-0.176	-0.648	0.357	-0.187
IYDL038C	4	384063	384591	-0.255	-0.193	-0.727	-0.648	-0.45575
YDL037C	4	384597	385580	-0.26	-0.667	-0.852	-1.191	-0.7425
IYDL037C-0	4	385583	386536	0.544	-0.474	-0.3	0.754	0.131
IYDL037C-1	4	386574	387495	-0.139	-0.425	-0.4	-0.279	-0.31075
YDL036C	4	387509	388894	0.157	-0.655	-0.852	-0.692	-0.5105
IYDL036C	4	388898	389169	0.379	-0.474	-0.26	-0.007	-0.0905
YDL035C	4	389168	392050	0.15	0.09	-0.03	-0.53	-0.08
YDL034W	4	391782	392123	0.632	-0.014	0.207	0.106	0.23275
IYDL034W	4	392113	392665	1.187	1.007	1.256	0.817	1.06675
YDL033C	4	392655	393905	0.715	0.807		0.336	0.619333
YDL032W	4	393689	393997	0.446	-0.218	-0.613	-0.297	-0.1705
IYDL032W	4	394002	394211	0.494	0.098	0.157	-0.255	0.1235
YDL031W	4	394216	397200	0	0.21	0.027	-0.39	-0.03825
IYDL031W	4	397247	397505	-0.228	0.131	-0.139	-0.16	-0.099
YDL030W	4	397536	399125	-0.074	-0.26	-1.012	0.217	-0.28225
IYDL030W	4	399141	399309	0.245	-0.209	-0.349	-0.429	-0.1855
YDL029W	4	399339	400634	-0.189	0.269	-0.022	-0.626	-0.142
IYDL029W	4	400638	400991	-0.103	0.195	0.305	0.251	0.162
YDL028C	4	400993	403284		-0.567	-0.747	-0.438	-0.584
IYDL028C	4	403292	403706	0.076	-0.152	0.044	0.373	0.08525
YDL027C	4	403691	404950	0.011	-0.322	-0.349		-0.22
YDL026W	4	404748	405056	0.157	-0.599	-0.664	-0.565	-0.41775
IYDL026W	4	405086	405273	0.054	0.17	0.3	-0.279	0.06125
YDL025C	4	405340	407199	-0.267	-0.168	-0.4	-0.246	-0.27025
IYDL025C	4	407199	408442	0.05	-0.209	-0.203	0.275	-0.02175
YDL024C	4	408447	409850	0.536	0.449	-0.228	-0.1	0.16425
IYDL024C	4	409839	410387	0.336	0.57	0.054	0.505	0.36625
ITA(AGC)D	4	410456	411766	2.59	1.478	1.3	1.368	1.684
YDL023C	4	411757	412074	2.29	1.26	1.304	1.054	1.477
YDL022W	4	411824	412996	1.499	1.872	1.022	1.181	1.3935
IYDL022W	4	412985	413963	0.801	1.046	0.977	1.153	0.99425
YDL021W	4	413952	414884	0.769	0.986	0.722	0.802	0.81975
IYDL021W	4	414878	415121	0.327	0.275	0.902	0.269	0.44325
YDL020C	4	415109	416701	0.528	0.7	0.49	1.252	0.7425
IYDL020C	4	416690	417666	-0.086	0.189	0.481	0.223	0.20175
YDL019C	4	417659	421507	-0.329	-0.16	-0.08	-0.34	-0.22725
IYDL019C	4	421510	422824	-0.08	0.251	0.143	0.626	0.235
YDL018C	4	422829	423503	1.223	0.566	-0.183	0.217	0.45575
IYDL018C	4	423491	424219	-0.4	-0.226	-0.267	-0.077	-0.2425
YDL017W	4	424208	425728	-0.267	0.202	-0.63	0.099	-0.149
YDL016C	4	425566	425865	0.797	0.373	0.295		0.488333
IYDL016C	4	425857	426001	0.127	0.183	0.192	0.41	0.228
YDL015C	4	425998	426927	-0.322	0.036	0.081	0.524	0.07975
IYDL015C	4	426918	427374	0.559	0.183	0.273	0.054	0.26725
YDL014W	4	427363	428343	1.919	0.07	-0.344	-0.136	0.37725
IYDL014W	4	428372	429036		0.091	0.305	0.292	0.229333
YDL013W	4	429066	430922	-0.281	-0.097	-0.46	-0.504	-0.3355
IYDL013W	4	430918	431097	0.006	0.131	0.295	-0.322	0.0275
YDL012C	4	431104	431510	-0.122	0.05	-0.444	-0.255	-0.19275
IYDL012C	4	431517	432308		-0.209	-0.288	-0.255	-0.250667
YDL011C	4	432304	432624	-0.109		0.054	-0.1	-0.0516667
YDL010W	4	432329	433021	-0.086	0.138	-0.718	-0.206	-0.218
YDL009C	4	432921	433241	-0.045	-0.007	0.021	-0.042	-0.01825
IYDL009C	4	433255	433478	-0.203	0.138	0.212	0.175	0.0805
[truncated: 10,905 more rows]
